# Supplementary material for: Factors associated with COVID-19 knowledge among Ghanaians: A national survey
Source: PLoS One. 2022 Nov 10;17(11):e0276381. doi: 10.1371/journal.pone.0276381 (PMC9648720; doi:10.1371/journal.pone.0276381)
Supplement: S1 File — (DO) [file pone.0276381.s001.do]

***************************************************************************
****************     BEHAVIOURAL INSIGHT FOR COVID19_GH   *****************
*********************   DATA STRUCTURE CLEANING  **************************
********************                                   ********************
***************************************************************************

*###	Clear; Set more off
clear
set more off

*###	cd
cd "D:\AIO\Madam Pearl\BIN_COVID19_GH\Data"
dir

*Load dataset
use BIN_COVID19_GH, clear

*Ren Vars
renvars Howoldareyou Whatisyourgender Pleasegivedetailsofyourscho Areyouanursemedicaldoctor Doyouhavechronicillness Whatisyouroccupation Inwhichregiondoyoulive Inwhichdistrictdoyoulivein Wheredoyoulivenameoftown Howwillyouclassifyyourtown Doyouhavechildrenunder18ye Howmanypeopleliveinyourhou Areyouawareofthenovelcoron Areyouorhaveyoubeeninfecte Doyouknowpeopleinyourimmed Howwouldyourateyourknowledg U Peopleaged60yearsorolder Pregnantwomen Infants\ q1 q2 q3 q4 q5 q6 q7 q8 q9 q10 q11 q12 q13 q14 q15 q16 q17 q18 q19 q20

renvars Smallchildrenaged15years Peoplewhohaveseriouschronic AA Peoplewhohaveseriouslungdis Peoplewhohaveasthma Fever Cough Shortnessofbreath Sorethroat Runnyorstuffynose Muscleorbodyaches Headaches Fatiguetiredness Diarrhea Whichansweriscorrect Whichofthefollowingiscorrec AO Whatistheincubationperiodi Whichofthefollowingstatement Whatisyourprobabilityofgett\ q21 q22 q23 q24 q25 q26 q27 q28 q29 q30 q31 q32 q33 q34 q35 q36 q37 q38 q39 q40

renvars Howseverewouldcontractingthe Howsusceptibledoyouconsider Iknowhowtoprotectmyselffro Formeavoidinganinfectionwit Ifollowtherecommendationsfro Handwashingfor20seconds Avoidingtouchingyoureyesnos Useofdisinfectantstocleanha Stayinghomewhenyouaresicko Nottravellingabroad Herbalsupplements Takingfoodsupplements Coveringyourmouthwhenyoucou Ensuringabalanceddiet Avoidingclosecontactwithsome Usingalgae Usingcautionwhenopeningmail Avoidingeatingmeat Gettingtheflushot exercisingregularly\ q41 q42 q43 q44 q45 q46 q47 q48 q49 q50 q51 q52 q53 q54 q55 q56 q57 q58 q59 q60

renvars Wearingafacemask Avoidingplaceswheremanypeopl Usingantibiotics Drinkinggingertea Usinghomeopathicremedies Socialdistancing Selfquarantine Useoflemoninhalinganddrink BU BV BW Stayinghomewhenyouweresick BY BZ CA CB CC CD CE CF\ q61 q62 q63 q64 q65 q66 q67 q68 q69 q70 q71 q72 q73 q74 q75 q76 q77 q78 q79 q80

renvars CG CH Exercisingregularly CJ CK CL CM CN CO CP CQ Washingmyhandsoftenwithwate Iseemyfamilyandfriendswash Healthauthoritiesurgemetowa Iseldomhaveaccesstowateran MyhandsdryoutwhenIwashthe Ithelpstoprotectotherstowa Myfamilyandfriendsavoidcrow Myfamilyandfriendsavoidsoci Healthauthoritiesurgemetoav\ q81 q82 q83 q84 q85 q86 q87 q88 q89 q90 q91 q92 q93 q94 q95 q96 q97 q98 q99 q100

renvars Iwanttoprotectothersbyavoi Myemployerurgesmetoavoidcr DC DD DE DF DG DH DI DJ DK Publictelevisionchannels Dailyorweeklynewspapers Conversationswithfamilyandfr Conversationswithcircleofcol Consultationwithhealthworkers Privatetelevisionstations Websitesoronlinenewspages Journals SocialmediaegFacebookTwi\ q101 q102 q103 q104 q105 q106 q107 q108 q109 q110 q111 q112 q113 q114 q115 q116 q117 q118 q119 q120

renvars Searchengineseggoogle Privateradiostations Publicradiostations DX DY DZ EA EB EC ED EE EF EG EH Symptomsofnovelcoronavirus Personalstoriesfromothersabo Scientificprogressindevelopme EL HowIcanpersonallypreventspr HowIcantakecareofaperson\ q121 q122 q123 q124 q125 q126 q127 q128 q129 q130 q131 q132 q133 q134 q135 q136 q137 q138 q139 q140

renvars HowIcanbesttakecareofmyc Detailsontravelrestrictions Otherpleasespecifyâ Howoftendoyouinformyourself Doctorsorcliniciansingeneral YourEmployerifapplicable Media Hospitals Districthealthdepartment RegionalHealthDepartment MinistryofHealthGhanaHealth TheGovernmentofGhanaPreside Medicalprofessionalassociation Schools Universities Kindergartens Transportationcompanies FF FG FH\ q141 q142 q143 q144 q145 q146 q147 q148 q149 q150 q151 q152 q153 q154 q155 q156 q157 q158 q159 q160

renvars DistrictHealthauthorities Ifavaccinebecomesavailablea Peoplewhohavevisitedoutbreak Peoplewhocomefromcountriesw Touristscomingfromcountriesw Intheeventofanoutbreakitâ Thegovernmentshouldrestrictp Thegovernmentshouldrestrictt Thegovernmentshouldrestricta Communityfacilitiessuchassch Majoreventsshouldbecancelled Ithinkthatthemeasurescurren Onlyaffectedcommunityfaciliti Itshouldonlybeallowedtolea Inriskareasmajoreventsshou Anyonewhoisnotoriginallyfro Anyonewhodoesnâthaveajob âmanyveryimportantthingsha âpoliticiansusuallydonott âgovernmentagenciesclosely\ q161 q162 q163 q164 q165 q166 q167 q168 q169 q170 q171 q172 q173 q174 q175 q176 q177 q178 q179 q180

renvars âeventswhichsuperficiallys âtherearesecretorganizatio Boughtextramedicines Boughtextrasuppliesatthepha BoughtextramedicationthatIt Boughtfoodsuppliesonalarge Boughtothereverydaythingson Boughtdisinfectantsonlargesc AvoidedpeoplewhocomefromChi StayedawayfromsocialeventsI Canceledflightsortrainrides Canceledholidaytrips Canceledbusinesstrips Avoidedvisitingfamilyevenwhe Askedfamilymembersorfriends Decidedthatmychildcouldnot losingsomeoneIlove healthsystembeingoverloaded schoolsclosing smallcompaniesrunningoutofb\q181 q182 q183 q184 q185 q186 q187 q188 q189 q190 q191 q192 q193 q194 q195 q196 q197 q198 q199 q200

renvars recession restrictedaccesstofoodsuppli blackouts societygettingmoreegoistic becomingunemployed Haveyouencounteredinformation HC HD HE\q201 q202 q203 q204 q205 q206 q207 q208 q209


*la var q103 - q111
la var q103 "close to me - far away from me"
la var q104 "New - old"
la var q105 "Spreading slowly - Spreading fast"
la var q106 "Something I think about all the time - Something I almost never think about"
la var q107 "Fear-inducing - Not fear-inducing"
la var q108 "Media hyped - Not media hyped"
la var q109 "Worrying - Not worrying"
la var q110 "Something that makes me feel helpless - Something I am able to combat with my own action"
la var q111 "Stressful - Not stressful"


*Renamning using wildcards and assigning pages to var names
//Page 2
ren (q1 q2 q3 q4 q5 q6 q7 q8 q9 q10 q11 q12) p2= //ren p2* p2_*

//Page 3
ren q13 p3=

//Page 5
ren (q14 q15) p5=

//Page 6
ren (q16 q17) p6=

//Page 7
ren  (q18 q19 q20 q21 q22 q23 q24 q25) p7=

//Page 8
ren (q26 q27 q28 q29 q30 q31 q32 q33 q34 q35 q36) p8=

//Page 9
ren (q37 q38 q39) p9=

//Page 10
ren (q40 q41 q42) p10=

//Page 11
ren (q43 q44) p11=

//Page 12
ren (q45 q46 q47 q48 q49 q50 q51 q52 q53 q54 q55 q56 q57 q58 q59 q60 q61 q62 q63 q64 q65 q66 q67 q68) p12=

//Page 13
ren (q69 q70 q71 q72 q73 q74 q75 q76 q77 q78 q79 q80 q81 q82 q83 q84 q85 q86 q87 q88 q89 q90 q91) p13=

//Page 14
ren (q92 q93 q94 q95 q96 q97 q98 q99 q100 q101 q102) p14=

//Page 15 : NB. Missing in quetionnaire

//Page 16
ren (q103 q104 q105 q106 q107 q108 q109 q110 q111) p16=

//Page 17
ren (q112 q113 q114 q115 q116 q117 q118 q119 q120 q121 q122 q123) p17=

//Page 18
ren (q124 q125 q126 q127 q128 q129 q130 q131 q132 q133 q134 q135 q136 q137 q138 q139 q140 q141 q142 q143) p19=

//Page 19
ren q144 p19=

//Page 20
ren (q145 q146 q147 q148 q149 q150 q151 q152 q153 q154 q155 q156 q157) p19=

//Page 21
ren (q158 q159 q160 q161) p21=

//Page 22
ren (q162 q163 q164 q165 q166 q167 q168 q169 q170 q171 q172 q173 q174 q175 q176 q177 q178 q179 q180 q181 q182) p22=

//Page 23
ren (q183 q184 q185 q186 q187 q188 q189 q190 q191 q192 q193 q194 q195 q196 q197 q198 q199 q200 q201 q202 q203 q204 q205) p23=

//Page 24
ren q206 p24=

//Page 25
ren (q207 q208 q209) p25=

*la var p22q177 - p22q182
la var p22q177 "Anyone who doesn’t have a job in this country should be quarantined or sent away. [See answer scheme above."
la var p22q178 "I think many very important things happen in the world, which the public is never informed about"
la var p22q179 "I think politicians usually do not tell us the true motives for their decisions."
la var p22q180 "I think  government agencies closely monitor all citizens"
la var p22q181 "I think  events which superficially seem to lack a connection are often the result of secret activities."
la var p22q182 "I think there are secret organizations that greatly influence political decisions"

*ren Timestamp datetime
ren Timestamp Datetime

*drop
drop Username C D

***************************************************************************
*.........................   End of Data Cleaning  .......................*
***************************************************************************
