# Supplementary material for: Factors associated with COVID-19 knowledge among Ghanaians: A national survey
Source: PLoS One. 2022 Nov 10;17(11):e0276381. doi: 10.1371/journal.pone.0276381 (PMC9648720; doi:10.1371/journal.pone.0276381)
Supplement: S4 File — (XLSX) [file pone.0276381.s004.xlsx]

## Sheet: Data
p2q1	p2q2	p2q3	p2q4	p2q5	p2q6	p2q7	p2q8	p2q9	p2q10	p2q11	p2q12	p3q13	p5q14	p5q15	p6q16	p6q17	p7q18	p7q19	p7q20	p7q21	p7q22	p7q23	p7q24	p7q25	p8q26	p8q27	p8q28	p8q29	p8q30	p8q31	p8q32	p8q33	p8q34	p8q35	p8q36	p9q37	p9q38	p9q39	p10q40	p10q41	p10q42	p11q43	p11q44	p12q45	p12q46	p12q47	p12q48	p12q49	p12q50
41	Male	Tertiary/University	No	No	Lecturer	Volta				Yes		Yes	No	No	5	6	Are at risk	Are at risk	Are at risk	Are not at risk	Are at risk	Are at risk	Are not at risk	Are at risk	Related to the newly emerged coronavirus	Related to the newly emerged coronavirus	Don't know	Not related to the newly emerged coronavirus	Related to the newly emerged coronavirus	Not related to the newly emerged coronavirus	Not related to the newly emerged coronavirus	Related to the newly emerged coronavirus	Not related to the newly emerged coronavirus	There is both a drug for the treatment and a vaccine for the novel coronavirus.	The novel coronavirus is transmissible from person to person.	Black races and those in tropical countries are less susceptible to the novel coronavirus	Up to 14 days	Don't know	3	5	4	3	5	5	Yes	Yes	Yes	Yes	Yes
41	Female	Tertiary/University	No	No	Lecturer	Greater Accra				No		Yes	No	Yes, but not confirmed	6	6	Are at risk	Are not at risk	Are not at risk	Are not at risk	Are at risk	Are at risk	Are at risk	Are at risk	Related to the newly emerged coronavirus	Related to the newly emerged coronavirus	Related to the newly emerged coronavirus	Not related to the newly emerged coronavirus	Not related to the newly emerged coronavirus	Not related to the newly emerged coronavirus	Not related to the newly emerged coronavirus	Not related to the newly emerged coronavirus	Not related to the newly emerged coronavirus	There is currently no drug treatment or vaccine for the novel coronavirus.	The novel coronavirus is transmissible from person to person.	The novel coronavirus is transmissible via droplets through coughing, sneezing or intimate contact	Up to 14 days	After a person has recovered from the disease, he/she is not necessarily immune to the novel coronavirus.	4	6	2	7	3	7	Yes	Yes	Yes	Yes	Yes
18	Female	Primary/Mid/Secondary	No	No	Student	Eastern				No		Yes	No	No	7	7	Are at risk	Are at risk	Are at risk	Are at risk	Are at risk	Are at risk	Are at risk	Are at risk	Related to the newly emerged coronavirus	Related to the newly emerged coronavirus	Related to the newly emerged coronavirus	Related to the newly emerged coronavirus	Related to the newly emerged coronavirus	Related to the newly emerged coronavirus	Related to the newly emerged coronavirus	Related to the newly emerged coronavirus	Not related to the newly emerged coronavirus	There is a vaccine for the novel coronavirus.	The novel coronavirus is transmissible from person to person.	The novel coronavirus is transmissible via droplets through coughing, sneezing or intimate contact	Up to 14 days	After a person has recovered from the disease, he/she is immune to the novel coronavirus.	1	1	2	7	7	7	Yes	Yes	Yes	No	Yes
26	Female	Tertiary/University	No	Don't know	Public servan5	Greater Accra				No		Yes	No	No	7	7	Are at risk	Are at risk	Are at risk	Are at risk	Are at risk	Are at risk	Are at risk	Are at risk	Related to the newly emerged coronavirus	Related to the newly emerged coronavirus	Related to the newly emerged coronavirus	Related to the newly emerged coronavirus	Related to the newly emerged coronavirus	Related to the newly emerged coronavirus	Related to the newly emerged coronavirus	Related to the newly emerged coronavirus	Don't know	There is currently no drug treatment or vaccine for the novel coronavirus.	The novel coronavirus is transmissible from person to person.	The novel coronavirus is transmissible via droplets through coughing, sneezing or intimate contact	Up to 14 days	After a person has recovered from the disease, he/she is not necessarily immune to the novel coronavirus.	3	7	3	6	5	6	Yes	Yes	Yes	Yes	Yes
27	Male	Tertiary/University	No	No	Unemployed	Volta				No		Yes	No	No	7	7	Are at risk	Are at risk	Are at risk	Are at risk	Are at risk	Are at risk	Are at risk	Are at risk	Related to the newly emerged coronavirus	Related to the newly emerged coronavirus	Related to the newly emerged coronavirus	Related to the newly emerged coronavirus	Not related to the newly emerged coronavirus	Related to the newly emerged coronavirus	Related to the newly emerged coronavirus	Related to the newly emerged coronavirus	Don't know	There is currently no drug treatment or vaccine for the novel coronavirus.	The novel coronavirus is transmissible from person to person.	The novel coronavirus is transmissible via droplets through coughing, sneezing or intimate contact	Up to 14 days	After a person has recovered from the disease, he/she is not necessarily immune to the novel coronavirus.	4	4	7	7	1	7	Yes	Yes	Yes	Yes	Yes
32	Female	Tertiary/University	Yes	No	Nurse	Greater Accra				No		Yes	Don't know	Yes, but not confirmed	7	7	Are at risk	Are at risk	Are at risk	Are not at risk	Are at risk	Are at risk	Are at risk	Are at risk	Related to the newly emerged coronavirus	Related to the newly emerged coronavirus	Related to the newly emerged coronavirus	Related to the newly emerged coronavirus	Related to the newly emerged coronavirus	Related to the newly emerged coronavirus	Related to the newly emerged coronavirus	Related to the newly emerged coronavirus	Related to the newly emerged coronavirus	There is currently no drug treatment or vaccine for the novel coronavirus.	The novel coronavirus is transmissible from person to person.	The novel coronavirus is transmissible via droplets through coughing, sneezing or intimate contact	Up to 14 days	After a person has recovered from the disease, he/she is not necessarily immune to the novel coronavirus.	7	4	7	7	1	7	Yes	Yes	Yes	Yes	Yes
39	Male	Tertiary/University	No	No	Teacher	Eastern				Yes		Yes	No	No	7	7	Are at risk	Are at risk	Are not at risk	Are not at risk	Are at risk	Are at risk	Are at risk	Are at risk	Related to the newly emerged coronavirus	Related to the newly emerged coronavirus	Related to the newly emerged coronavirus	Related to the newly emerged coronavirus	Related to the newly emerged coronavirus	Related to the newly emerged coronavirus	Don't know	Don't know	Don't know	There is currently no drug treatment or vaccine for the novel coronavirus.	The novel coronavirus is transmissible from person to person.	The novel coronavirus is transmissible via droplets through coughing, sneezing or intimate contact	Up to 14 days	After a person has recovered from the disease, he/she is not necessarily immune to the novel coronavirus.	4	6	2	5	5	6	Yes	Yes	No	No	Yes
27	Male	Tertiary/University	No	No	Contact Centre Agent	Greater Accra				No		Yes	No	No	6	6	Are at risk	Don't know	Are at risk	Are at risk	Are at risk	Are at risk	Are at risk	Are at risk	Related to the newly emerged coronavirus	Related to the newly emerged coronavirus	Related to the newly emerged coronavirus	Related to the newly emerged coronavirus	Related to the newly emerged coronavirus	Related to the newly emerged coronavirus	Not related to the newly emerged coronavirus	Not related to the newly emerged coronavirus	Not related to the newly emerged coronavirus	There is currently no drug treatment or vaccine for the novel coronavirus.	The novel coronavirus is transmissible from person to person.	The novel coronavirus is transmissible via droplets through coughing, sneezing or intimate contact	Up to 14 days	After a person has recovered from the disease, he/she is not necessarily immune to the novel coronavirus.	1	7	2	7	7	7	Yes	Yes	Yes	Yes	Yes
40	Male	Tertiary/University	No	No	Sales	Greater Accra				Yes		Yes	No	No	7	7	Are at risk	Are at risk	Don't know	Are at risk	Are at risk	Are at risk	Are at risk	Are at risk	Related to the newly emerged coronavirus	Related to the newly emerged coronavirus	Related to the newly emerged coronavirus	Related to the newly emerged coronavirus	Related to the newly emerged coronavirus	Don't know	Related to the newly emerged coronavirus	Don't know	Don't know	There is currently no drug treatment or vaccine for the novel coronavirus.	The novel coronavirus is transmissible from person to person.	The novel coronavirus is transmissible via droplets through coughing, sneezing or intimate contact	Up to 14 days	After a person has recovered from the disease, he/she is not necessarily immune to the novel coronavirus.	3	1	3	7	5	7	Yes	Yes	Yes	Yes	Yes
18	Male	Primary/Mid/Secondary	No	No	Student	Central				No		Yes	No	No	4	6	Are at risk	Are at risk	Are at risk	Are not at risk	Don't know	Are at risk	Are at risk	Are at risk	Related to the newly emerged coronavirus	Related to the newly emerged coronavirus	Related to the newly emerged coronavirus	Related to the newly emerged coronavirus	Related to the newly emerged coronavirus	Not related to the newly emerged coronavirus	Related to the newly emerged coronavirus	Related to the newly emerged coronavirus	Related to the newly emerged coronavirus	There is currently no drug treatment or vaccine for the novel coronavirus.	The novel coronavirus is transmissible from person to person.	The novel coronavirus is transmissible via droplets through coughing, sneezing or intimate contact	Up to 14 days	Don't know	2	2	3	6	4	6	Yes	Yes	Yes	Yes	Yes
26	Male	Tertiary/University	Yes	No	Nursing	Volta				No		Yes	No	No	7	7	Are at risk	Are at risk	Are at risk	Are at risk	Are at risk	Are at risk	Are at risk	Are at risk	Related to the newly emerged coronavirus	Related to the newly emerged coronavirus	Related to the newly emerged coronavirus	Related to the newly emerged coronavirus	Related to the newly emerged coronavirus	Related to the newly emerged coronavirus	Related to the newly emerged coronavirus	Related to the newly emerged coronavirus	Related to the newly emerged coronavirus	There is currently no drug treatment or vaccine for the novel coronavirus.	The novel coronavirus is transmissible from person to person.	The novel coronavirus is transmissible via droplets through coughing, sneezing or intimate contact	Up to 14 days	After a person has recovered from the disease, he/she is not necessarily immune to the novel coronavirus.	1	4	1	6	6	7	Yes	Yes	Yes	Yes	Yes
26	Female	Tertiary/University	Yes	No	Midwife	Volta				No		Yes	No	No	7	7	Are at risk	Are at risk	Are at risk	Are at risk	Are at risk	Are at risk	Are at risk	Are at risk	Related to the newly emerged coronavirus	Related to the newly emerged coronavirus	Related to the newly emerged coronavirus	Related to the newly emerged coronavirus	Not related to the newly emerged coronavirus	Not related to the newly emerged coronavirus	Related to the newly emerged coronavirus	Related to the newly emerged coronavirus	Related to the newly emerged coronavirus	There is currently no drug treatment or vaccine for the novel coronavirus.	The novel coronavirus is transmissible from person to person.	The novel coronavirus is transmissible via droplets through coughing, sneezing or intimate contact	Up to 14 days	After a person has recovered from the disease, he/she is not necessarily immune to the novel coronavirus.	3	2	4	7	7	7	Yes	Yes	Yes	Yes	Yes
27	Male	Tertiary/University	No	No	Public Health Officer	Volta				No		Yes	No	No	6	7	Are at risk	Are at risk	Are at risk	Are at risk	Are at risk	Are at risk	Are at risk	Are at risk	Related to the newly emerged coronavirus	Related to the newly emerged coronavirus	Related to the newly emerged coronavirus	Related to the newly emerged coronavirus	Related to the newly emerged coronavirus	Not related to the newly emerged coronavirus	Related to the newly emerged coronavirus	Not related to the newly emerged coronavirus	Not related to the newly emerged coronavirus	There is currently no drug treatment or vaccine for the novel coronavirus.	The novel coronavirus is transmissible from person to person.	The novel coronavirus is transmissible via droplets through coughing, sneezing or intimate contact	Up to 14 days	After a person has recovered from the disease, he/she is not necessarily immune to the novel coronavirus.	1	7	1	7	4	7	Yes	Yes	Yes	Yes	Yes
27	Male	Tertiary/University	No	No	Health Information Technician	Eastern				No		Yes	No	No	7	7	Are at risk	Are at risk	Are at risk	Are at risk	Are at risk	Are at risk	Are at risk	Are at risk	Related to the newly emerged coronavirus	Related to the newly emerged coronavirus	Related to the newly emerged coronavirus	Related to the newly emerged coronavirus	Related to the newly emerged coronavirus	Related to the newly emerged coronavirus	Related to the newly emerged coronavirus	Related to the newly emerged coronavirus	Related to the newly emerged coronavirus	There is currently no drug treatment or vaccine for the novel coronavirus.	The novel coronavirus is transmissible from person to person.	The novel coronavirus is transmissible via droplets through coughing, sneezing or intimate contact	Up to 14 days	After a person has recovered from the disease, he/she is immune to the novel coronavirus.	3	7	4	7	5	7	Yes	Yes	Yes	Yes	Yes
38	Male	Tertiary/University	No	Yes	Project Manager	Greater Accra				No		Yes	No	No	5	6	Are at risk	Are at risk	Are at risk	Don't know	Are at risk	Are at risk	Are at risk	Are at risk	Related to the newly emerged coronavirus	Related to the newly emerged coronavirus	Related to the newly emerged coronavirus	Related to the newly emerged coronavirus	Related to the newly emerged coronavirus	Don't know	Related to the newly emerged coronavirus	Related to the newly emerged coronavirus	Don't know	There is currently no drug treatment or vaccine for the novel coronavirus.	The novel coronavirus is transmissible from person to person.	The novel coronavirus is transmissible via droplets through coughing, sneezing or intimate contact	Up to 14 days	After a person has recovered from the disease, he/she is not necessarily immune to the novel coronavirus.	4	3	4	6	4	6	Yes	Yes	Yes	Yes	Yes
35	Male	Tertiary/University	No	No	Teaching	Volta				Yes		Yes	No	No	6	6	Are at risk	Are at risk	Are at risk	Are at risk	Are at risk	Are at risk	Are at risk	Are at risk	Related to the newly emerged coronavirus	Related to the newly emerged coronavirus	Related to the newly emerged coronavirus	Related to the newly emerged coronavirus	Related to the newly emerged coronavirus	Not related to the newly emerged coronavirus	Not related to the newly emerged coronavirus	Not related to the newly emerged coronavirus	Not related to the newly emerged coronavirus	There is currently no drug treatment or vaccine for the novel coronavirus.	The novel coronavirus is transmissible from person to person.	The novel coronavirus is transmissible via droplets through coughing, sneezing or intimate contact	Up to 14 days	After a person has recovered from the disease, he/she is not necessarily immune to the novel coronavirus.	4	6	4	5	4	5	Yes	Yes	No	Yes	Yes
25	Female	Tertiary/University	Yes	No	Unemployed	Eastern				Yes		Yes	No	No	7	7	Are at risk	Are at risk	Are at risk	Are at risk	Are not at risk	Don't know	Don't know	Are at risk	Related to the newly emerged coronavirus	Related to the newly emerged coronavirus	Related to the newly emerged coronavirus	Not related to the newly emerged coronavirus	Not related to the newly emerged coronavirus	Not related to the newly emerged coronavirus	Related to the newly emerged coronavirus	Related to the newly emerged coronavirus	Not related to the newly emerged coronavirus	There is currently no drug treatment or vaccine for the novel coronavirus.	The novel coronavirus is transmissible from person to person.	The novel coronavirus is transmissible via droplets through coughing, sneezing or intimate contact	Up to 14 days	After a person has recovered from the disease, he/she is immune to the novel coronavirus.	7	4	1	7	7	7	Yes	Yes	Yes	Yes	Yes
31	Male	Tertiary/University	No	No	Transporter	Greater Accra				No		Yes	No	No	7	7	Are at risk	Are not at risk	Are not at risk	Are not at risk	Are at risk	Are at risk	Are at risk	Are at risk	Related to the newly emerged coronavirus	Related to the newly emerged coronavirus	Related to the newly emerged coronavirus	Related to the newly emerged coronavirus	Related to the newly emerged coronavirus	Related to the newly emerged coronavirus	Related to the newly emerged coronavirus	Related to the newly emerged coronavirus	Related to the newly emerged coronavirus	There is currently no drug treatment or vaccine for the novel coronavirus.	The novel coronavirus is not transmissible.	The novel coronavirus is transmissible via droplets through coughing, sneezing or intimate contact	Up to 14 days	After a person has recovered from the disease, he/she is not necessarily immune to the novel coronavirus.	7	3	7	7	7	7	Yes	Yes	Yes	Yes	Yes
41	Male	Tertiary/University	No	No	Public servant	Greater Accra				Yes		Yes	No	No	6	6	Are at risk	Don't know	Are not at risk	Are not at risk	Are at risk	Are at risk	Are at risk	Are at risk	Related to the newly emerged coronavirus	Related to the newly emerged coronavirus	Related to the newly emerged coronavirus	Related to the newly emerged coronavirus	Related to the newly emerged coronavirus	Related to the newly emerged coronavirus	Related to the newly emerged coronavirus	Related to the newly emerged coronavirus	Related to the newly emerged coronavirus	There is a drug to treat the novel coronavirus.	The novel coronavirus is transmissible from person to person.	The novel coronavirus is transmissible via droplets through coughing, sneezing or intimate contact	Up to 14 days	After a person has recovered from the disease, he/she is immune to the novel coronavirus.	6	4	4	6	6	7	Yes	Yes	Yes	Yes	Yes
32	Male	Tertiary/University	No	No	Tutor	Volta				Yes		Yes	No	No	6	5	Are at risk	Are at risk	Are at risk	Are at risk	Are at risk	Are at risk	Are at risk	Are at risk	Related to the newly emerged coronavirus	Related to the newly emerged coronavirus	Related to the newly emerged coronavirus	Related to the newly emerged coronavirus	Related to the newly emerged coronavirus	Related to the newly emerged coronavirus	Related to the newly emerged coronavirus	Not related to the newly emerged coronavirus	Not related to the newly emerged coronavirus	There is currently no drug treatment or vaccine for the novel coronavirus.	The novel coronavirus is transmissible from person to person.	The novel coronavirus is transmissible via droplets through coughing, sneezing or intimate contact	Up to 14 days	After a person has recovered from the disease, he/she is not necessarily immune to the novel coronavirus.	2	4	3	6	5	6	Yes	Yes	Yes	No	Yes
27	Male	Tertiary/University	No	No	Journalist	Volta				No		Yes	No	Don't know	7	7	Are at risk	Don't know	Are not at risk	Don't know	Are at risk	Are at risk	Are at risk	Are at risk	Related to the newly emerged coronavirus	Related to the newly emerged coronavirus	Related to the newly emerged coronavirus	Related to the newly emerged coronavirus	Related to the newly emerged coronavirus	Related to the newly emerged coronavirus	Don't know	Don't know	Related to the newly emerged coronavirus	There is currently no drug treatment or vaccine for the novel coronavirus.	The novel coronavirus is transmissible from person to person.	The novel coronavirus is transmissible via droplets through coughing, sneezing or intimate contact	Up to 14 days	After a person has recovered from the disease, he/she is immune to the novel coronavirus.	3	4	4	7	7	6	Yes	Yes	Yes	Yes	Yes
35	Female	Tertiary/University	No	No	Social	Volta				No		Yes	No	No	6	6	Are at risk	Are at risk	Are at risk	Are at risk	Are at risk	Are at risk	Are at risk	Are at risk	Related to the newly emerged coronavirus	Related to the newly emerged coronavirus	Related to the newly emerged coronavirus	Related to the newly emerged coronavirus	Related to the newly emerged coronavirus	Related to the newly emerged coronavirus	Related to the newly emerged coronavirus	Related to the newly emerged coronavirus	Related to the newly emerged coronavirus	There is currently no drug treatment or vaccine for the novel coronavirus.	The novel coronavirus is transmissible from person to person.	The novel coronavirus is transmissible via droplets through coughing, sneezing or intimate contact	Up to 14 days	After a person has recovered from the disease, he/she is immune to the novel coronavirus.	5	7	7	6	6	6	Yes	Yes	No	Yes	Yes
34	Male	Tertiary/University	No	No	Teaching	Volta				Yes		Yes	Don't know	Don't know	6	6	Are at risk	Are at risk	Are at risk	Are at risk	Are at risk	Are at risk	Are at risk	Are at risk	Related to the newly emerged coronavirus	Related to the newly emerged coronavirus	Related to the newly emerged coronavirus	Related to the newly emerged coronavirus	Related to the newly emerged coronavirus	Related to the newly emerged coronavirus	Related to the newly emerged coronavirus	Related to the newly emerged coronavirus	Related to the newly emerged coronavirus	There is currently no drug treatment or vaccine for the novel coronavirus.	The novel coronavirus is transmissible from person to person.	The novel coronavirus is transmissible via droplets through coughing, sneezing or intimate contact	Up to 14 days	After a person has recovered from the disease, he/she is not necessarily immune to the novel coronavirus.	6	3	3	6	6	6	Yes	Yes	Yes	Yes	Yes
60	Male	Tertiary/University	No	No	Sports Admistrator	Central				No		Yes	No	No	7	7	Are at risk	Are at risk	Are at risk	Are at risk	Are at risk	Are at risk	Are at risk	Are at risk	Related to the newly emerged coronavirus	Related to the newly emerged coronavirus	Related to the newly emerged coronavirus	Related to the newly emerged coronavirus	Related to the newly emerged coronavirus	Related to the newly emerged coronavirus	Related to the newly emerged coronavirus	Related to the newly emerged coronavirus	Not related to the newly emerged coronavirus	There is currently no drug treatment or vaccine for the novel coronavirus.	The novel coronavirus is transmissible from person to person.	The novel coronavirus is transmissible via droplets through coughing, sneezing or intimate contact	Up to 14 days	After a person has recovered from the disease, he/she is immune to the novel coronavirus.	7	4	1	7	7	7	Yes	Yes	Yes	Yes	Yes
32	Male	Tertiary/University	No	No	Teaching	Volta				Yes		Yes	No	No	7	7	Are at risk	Are at risk	Are at risk	Are at risk	Are at risk	Are at risk	Are at risk	Are at risk	Related to the newly emerged coronavirus	Related to the newly emerged coronavirus	Related to the newly emerged coronavirus	Related to the newly emerged coronavirus	Related to the newly emerged coronavirus	Related to the newly emerged coronavirus	Related to the newly emerged coronavirus	Related to the newly emerged coronavirus	Related to the newly emerged coronavirus	There is currently no drug treatment or vaccine for the novel coronavirus.	The novel coronavirus is transmissible from person to person.	The novel coronavirus is transmissible via droplets through coughing, sneezing or intimate contact	Up to 14 days	After a person has recovered from the disease, he/she is immune to the novel coronavirus.	1	1	1	7	7	7	Yes	Yes	Yes	Yes	Yes
21	Male	Tertiary/University	Yes	No	Student Nurse	Greater Accra				No		Yes	No	No	7	7	Are at risk	Are at risk	Are at risk	Are at risk	Are at risk	Are at risk	Are at risk	Are at risk	Related to the newly emerged coronavirus	Related to the newly emerged coronavirus	Related to the newly emerged coronavirus	Related to the newly emerged coronavirus	Related to the newly emerged coronavirus	Not related to the newly emerged coronavirus	Related to the newly emerged coronavirus	Related to the newly emerged coronavirus	Not related to the newly emerged coronavirus	There is currently no drug treatment or vaccine for the novel coronavirus.	The novel coronavirus is transmissible from person to person.	The novel coronavirus is transmissible via droplets through coughing, sneezing or intimate contact	Up to 14 days	After a person has recovered from the disease, he/she is not necessarily immune to the novel coronavirus.	1	7	2	7	7	7	Yes	Yes	Yes	No	Yes
38	Male	Tertiary/University	No	No	Lecturer	Volta				Yes		Yes	No	No	6	6	Are at risk	Are at risk	Are at risk	Are at risk	Are at risk	Are at risk	Are at risk	Are at risk	Related to the newly emerged coronavirus	Related to the newly emerged coronavirus	Related to the newly emerged coronavirus	Related to the newly emerged coronavirus	Related to the newly emerged coronavirus	Related to the newly emerged coronavirus	Related to the newly emerged coronavirus	Related to the newly emerged coronavirus	Related to the newly emerged coronavirus	There is currently no drug treatment or vaccine for the novel coronavirus.	The novel coronavirus is transmissible from person to person.	The novel coronavirus is transmissible via droplets through coughing, sneezing or intimate contact	Up to 14 days	After a person has recovered from the disease, he/she is immune to the novel coronavirus.	2	5	2	6	5	6	Yes	Yes	Yes	Yes	Yes
21	Male	Tertiary/University	Yes	No	Student	Western North				No		Yes	No	No	6	6	Are at risk	Are at risk	Are at risk	Are at risk	Are at risk	Are at risk	Are at risk	Are at risk	Related to the newly emerged coronavirus	Related to the newly emerged coronavirus	Related to the newly emerged coronavirus	Related to the newly emerged coronavirus	Related to the newly emerged coronavirus	Related to the newly emerged coronavirus	Related to the newly emerged coronavirus	Related to the newly emerged coronavirus	Related to the newly emerged coronavirus	There is currently no drug treatment or vaccine for the novel coronavirus.	The novel coronavirus is transmissible from person to person.	The novel coronavirus is transmissible via droplets through coughing, sneezing or intimate contact	Up to 14 days	After a person has recovered from the disease, he/she is immune to the novel coronavirus.	2	7	2	7	6	7	Yes	Yes	Yes	Yes	Yes
21	Female	Tertiary/University	No	No	Student	Savannah				No		Yes	No	No	7	7	Are at risk	Are at risk	Are at risk	Are at risk	Are at risk	Are at risk	Are at risk	Are at risk	Related to the newly emerged coronavirus	Related to the newly emerged coronavirus	Related to the newly emerged coronavirus	Related to the newly emerged coronavirus	Not related to the newly emerged coronavirus	Not related to the newly emerged coronavirus	Related to the newly emerged coronavirus	Related to the newly emerged coronavirus	Not related to the newly emerged coronavirus	There is currently no drug treatment or vaccine for the novel coronavirus.	The novel coronavirus is transmissible from person to person.	The novel coronavirus is transmissible via droplets through coughing, sneezing or intimate contact	Up to 14 days	After a person has recovered from the disease, he/she is not necessarily immune to the novel coronavirus.	1	4	2	7	6	7	Yes	Yes	Yes	Yes	Yes
23	Female	Tertiary/University	No	No	Student	Volta				Yes		Yes	No	No	7	7	Are at risk	Are at risk	Are at risk	Are at risk	Are at risk	Are at risk	Are at risk	Are at risk	Related to the newly emerged coronavirus	Related to the newly emerged coronavirus	Related to the newly emerged coronavirus	Related to the newly emerged coronavirus	Related to the newly emerged coronavirus	Related to the newly emerged coronavirus	Related to the newly emerged coronavirus	Related to the newly emerged coronavirus	Related to the newly emerged coronavirus	There is currently no drug treatment or vaccine for the novel coronavirus.	The novel coronavirus is transmissible from person to person.	The novel coronavirus is transmissible via droplets through coughing, sneezing or intimate contact	Up to 14 days	After a person has recovered from the disease, he/she is not necessarily immune to the novel coronavirus.	4	7	4	7	7	7	Yes	Yes	Yes	Yes	Yes
20	Female	Tertiary/University	No	No	Student Nurse	Volta				No		Yes	No	No	5	6	Are at risk	Are at risk	Are at risk	Are at risk	Are at risk	Are at risk	Are at risk	Are at risk	Related to the newly emerged coronavirus	Related to the newly emerged coronavirus	Related to the newly emerged coronavirus	Not related to the newly emerged coronavirus	Not related to the newly emerged coronavirus	Not related to the newly emerged coronavirus	Not related to the newly emerged coronavirus	Not related to the newly emerged coronavirus	Not related to the newly emerged coronavirus	There is currently no drug treatment or vaccine for the novel coronavirus.	The novel coronavirus is transmissible from person to person.	The novel coronavirus is transmissible via droplets through coughing, sneezing or intimate contact	Up to 14 days	After a person has recovered from the disease, he/she is not necessarily immune to the novel coronavirus.	4	2	2	6	6	6	Yes	Yes	Yes	Yes	Yes
37	Male	Tertiary/University	No	Yes	Businessman	Greater Accra				No		Yes	No	No	7	7	Are at risk	Are at risk	Are not at risk	Are not at risk	Are at risk	Are at risk	Are at risk	Are at risk	Related to the newly emerged coronavirus	Related to the newly emerged coronavirus	Related to the newly emerged coronavirus	Related to the newly emerged coronavirus	Related to the newly emerged coronavirus	Related to the newly emerged coronavirus	Related to the newly emerged coronavirus	Related to the newly emerged coronavirus	Not related to the newly emerged coronavirus	There is currently no drug treatment or vaccine for the novel coronavirus.	The novel coronavirus is transmissible from person to person.	The novel coronavirus is transmissible via droplets through coughing, sneezing or intimate contact	Up to 14 days	After a person has recovered from the disease, he/she is not necessarily immune to the novel coronavirus.	4	5	4	7	6	6	Yes	Yes	Yes	Yes	Yes
22	Male	Tertiary/University	Yes	No	Nursing	Eastern				No		Yes	No	No	7	7	Are at risk	Are not at risk	Are at risk	Are at risk	Are at risk	Don't know	Are at risk	Are at risk	Related to the newly emerged coronavirus	Related to the newly emerged coronavirus	Related to the newly emerged coronavirus	Related to the newly emerged coronavirus	Related to the newly emerged coronavirus	Not related to the newly emerged coronavirus	Related to the newly emerged coronavirus	Not related to the newly emerged coronavirus	Related to the newly emerged coronavirus	There is currently no drug treatment or vaccine for the novel coronavirus.	The novel coronavirus is transmissible from person to person.	The novel coronavirus is transmissible via droplets through coughing, sneezing or intimate contact	Up to 14 days	After a person has recovered from the disease, he/she is immune to the novel coronavirus.	1	1	1	7	1	7	Yes	Yes	Yes	Yes	Yes
21	Male	Tertiary/University	No	No	Student	Eastern				No		Yes	No	No	6	7	Are at risk	Are at risk	Are at risk	Are at risk	Are at risk	Are at risk	Are at risk	Are at risk	Related to the newly emerged coronavirus	Related to the newly emerged coronavirus	Related to the newly emerged coronavirus	Related to the newly emerged coronavirus	Related to the newly emerged coronavirus	Related to the newly emerged coronavirus	Related to the newly emerged coronavirus	Related to the newly emerged coronavirus	Not related to the newly emerged coronavirus	There is a vaccine for the novel coronavirus.	The novel coronavirus is transmissible from person to person.	The novel coronavirus is transmissible via droplets through coughing, sneezing or intimate contact	Up to 14 days	After a person has recovered from the disease, he/she is immune to the novel coronavirus.	7	7	6	6	7	7	Yes	Yes	Yes	Yes	Yes
39	Male	Tertiary/University	No	No	Sales Manager	Greater Accra				Yes		Yes	No	No	7	7	Are at risk	Are at risk	Are at risk	Are at risk	Are at risk	Are at risk	Are at risk	Are at risk	Related to the newly emerged coronavirus	Related to the newly emerged coronavirus	Related to the newly emerged coronavirus	Related to the newly emerged coronavirus	Related to the newly emerged coronavirus	Related to the newly emerged coronavirus	Related to the newly emerged coronavirus	Related to the newly emerged coronavirus	Related to the newly emerged coronavirus	There is currently no drug treatment or vaccine for the novel coronavirus.	The novel coronavirus is transmissible from person to person.	The novel coronavirus is transmissible via droplets through coughing, sneezing or intimate contact	Up to 14 days	After a person has recovered from the disease, he/she is immune to the novel coronavirus.	1	2	1	7	7	7	Yes	Yes	Yes	Yes	Yes
20	Male	Tertiary/University	No	No	Student	Eastern				No		Yes	No	No	5	6	Are at risk	Are at risk	Are at risk	Are at risk	Are at risk	Are at risk	Are at risk	Are at risk	Related to the newly emerged coronavirus	Related to the newly emerged coronavirus	Related to the newly emerged coronavirus	Related to the newly emerged coronavirus	Related to the newly emerged coronavirus	Related to the newly emerged coronavirus	Related to the newly emerged coronavirus	Related to the newly emerged coronavirus	Not related to the newly emerged coronavirus	There is currently no drug treatment or vaccine for the novel coronavirus.	The novel coronavirus is transmissible from person to person.	The novel coronavirus is transmissible via droplets through coughing, sneezing or intimate contact	Up to 14 days	After a person has recovered from the disease, he/she is not necessarily immune to the novel coronavirus.	2	5	2	5	6	6	Yes	Yes	Yes	Yes	Yes
24	Female	Tertiary/University	No	Yes	Unemployed	Volta				No		Yes	No	No	6	6	Are at risk	Are not at risk	Are not at risk	Are not at risk	Are at risk	Are at risk	Are at risk	Are at risk	Related to the newly emerged coronavirus	Related to the newly emerged coronavirus	Related to the newly emerged coronavirus	Related to the newly emerged coronavirus	Not related to the newly emerged coronavirus	Related to the newly emerged coronavirus	Related to the newly emerged coronavirus	Related to the newly emerged coronavirus	Related to the newly emerged coronavirus	There is currently no drug treatment or vaccine for the novel coronavirus.	The novel coronavirus is transmissible from person to person.	The novel coronavirus is transmissible via droplets through coughing, sneezing or intimate contact	Up to 14 days	After a person has recovered from the disease, he/she is not necessarily immune to the novel coronavirus.	4	7	6	5	2	6	Yes	Yes	Yes	Yes	Yes
39	Female	Tertiary/University	No	No	Teaching	Volta				Yes		Yes	No	No	5	6	Are at risk	Don't know	Are not at risk	Are not at risk	Are at risk	Are at risk	Are at risk	Are at risk	Related to the newly emerged coronavirus	Related to the newly emerged coronavirus	Related to the newly emerged coronavirus	Related to the newly emerged coronavirus	Related to the newly emerged coronavirus	Related to the newly emerged coronavirus	Don't know	Related to the newly emerged coronavirus	Related to the newly emerged coronavirus	There is currently no drug treatment or vaccine for the novel coronavirus.	The novel coronavirus is transmissible from person to person.	The novel coronavirus is transmissible via droplets through coughing, sneezing or intimate contact	Up to 14 days	Don't know	3	6	3	6	7	7	Yes	Yes	Yes	Yes	Yes
31	Male	Tertiary/University	No	No	Tax officer	Volta				Yes		Yes	No	No	6	6	Are at risk	Are not at risk	Are not at risk	Are not at risk	Are at risk	Are at risk	Are at risk	Are at risk	Related to the newly emerged coronavirus	Related to the newly emerged coronavirus	Related to the newly emerged coronavirus	Related to the newly emerged coronavirus	Related to the newly emerged coronavirus	Related to the newly emerged coronavirus	Related to the newly emerged coronavirus	Related to the newly emerged coronavirus	Not related to the newly emerged coronavirus	There is currently no drug treatment or vaccine for the novel coronavirus.	The novel coronavirus is transmissible from person to person.	The novel coronavirus is transmissible via droplets through coughing, sneezing or intimate contact	Up to 14 days	After a person has recovered from the disease, he/she is not necessarily immune to the novel coronavirus.	5	6	5	6	5	6	Yes	Yes	Yes	Yes	Yes
29	Female	Tertiary/University	No	No	Fashion designer	Volta				Yes		Yes	No	No	6	6	Are at risk	Are not at risk	Are not at risk	Are not at risk	Are at risk	Are at risk	Are at risk	Are at risk	Related to the newly emerged coronavirus	Related to the newly emerged coronavirus	Related to the newly emerged coronavirus	Related to the newly emerged coronavirus	Related to the newly emerged coronavirus	Related to the newly emerged coronavirus	Related to the newly emerged coronavirus	Related to the newly emerged coronavirus	Related to the newly emerged coronavirus	There is currently no drug treatment or vaccine for the novel coronavirus.	The novel coronavirus is transmissible from person to person.	The novel coronavirus is transmissible via droplets through coughing, sneezing or intimate contact	Up to 14 days	After a person has recovered from the disease, he/she is not necessarily immune to the novel coronavirus.	3	3	4	6	6	6	Yes	Yes	Yes	Yes	Yes
34	Male	Tertiary/University	No	No	Marketing	Greater Accra				No		Yes	No	No	7	7	Are at risk	Are at risk	Are not at risk	Are not at risk	Are at risk	Are at risk	Are at risk	Are at risk	Related to the newly emerged coronavirus	Related to the newly emerged coronavirus	Related to the newly emerged coronavirus	Related to the newly emerged coronavirus	Not related to the newly emerged coronavirus	Related to the newly emerged coronavirus	Related to the newly emerged coronavirus	Related to the newly emerged coronavirus	Not related to the newly emerged coronavirus	There is currently no drug treatment or vaccine for the novel coronavirus.	The novel coronavirus is transmissible from person to person.	The novel coronavirus is transmissible via droplets through coughing, sneezing or intimate contact	Up to 14 days	After a person has recovered from the disease, he/she is not necessarily immune to the novel coronavirus.	7	7	2	7	7	7	Yes	Yes	Yes	Yes	Yes
43	Male	Tertiary/University	No	No	Entreprenuer	Volta				Yes		Yes	No	Don't know	5	5	Are at risk	Are not at risk	Are not at risk	Are not at risk	Are at risk	Are at risk	Are at risk	Are at risk	Related to the newly emerged coronavirus	Related to the newly emerged coronavirus	Related to the newly emerged coronavirus	Related to the newly emerged coronavirus	Related to the newly emerged coronavirus	Related to the newly emerged coronavirus	Related to the newly emerged coronavirus	Related to the newly emerged coronavirus	Related to the newly emerged coronavirus	There is currently no drug treatment or vaccine for the novel coronavirus.	The novel coronavirus is transmissible from person to person.	The novel coronavirus is transmissible via droplets through coughing, sneezing or intimate contact	Up to 14 days	Don't know	4	4	4	5	5	5	Yes	Yes	Yes	Yes	Yes
38	Male	Primary/Mid/Secondary	No	No	Engineering	Greater Accra				Yes		Yes	No	No	5	5	Are at risk	Don't know	Are not at risk	Are not at risk	Are at risk	Are at risk	Are at risk	Are at risk	Related to the newly emerged coronavirus	Related to the newly emerged coronavirus	Related to the newly emerged coronavirus	Related to the newly emerged coronavirus	Related to the newly emerged coronavirus	Related to the newly emerged coronavirus	Related to the newly emerged coronavirus	Related to the newly emerged coronavirus	Related to the newly emerged coronavirus	There is currently no drug treatment or vaccine for the novel coronavirus.	The novel coronavirus is not transmissible.	Black races and those in tropical countries are less susceptible to the novel coronavirus	Don't know	Don't know	2	2	2	5	5	5	Yes	Yes	Yes	Yes	Yes
40	Male	Tertiary/University	No	No	Teaching	Volta				Yes		Yes	No	No	7	7	Are at risk	Are at risk	Are at risk	Are at risk	Are at risk	Are at risk	Are at risk	Are at risk	Related to the newly emerged coronavirus	Related to the newly emerged coronavirus	Related to the newly emerged coronavirus	Related to the newly emerged coronavirus	Related to the newly emerged coronavirus	Related to the newly emerged coronavirus	Related to the newly emerged coronavirus	Related to the newly emerged coronavirus	Related to the newly emerged coronavirus	There is currently no drug treatment or vaccine for the novel coronavirus.	The novel coronavirus is transmissible from person to person.	The novel coronavirus is transmissible via droplets through coughing, sneezing or intimate contact	Up to 14 days	After a person has recovered from the disease, he/she is not necessarily immune to the novel coronavirus.	7	7	7	7	7	7	Yes	Yes	Yes	Yes	Yes
27	Male	Tertiary/University	No	No	Unemployed	Greater Accra				No		Yes	No	Yes, confirmed	6	6	Are at risk	Are at risk	Are at risk	Are not at risk	Are at risk	Are at risk	Are at risk	Are at risk	Related to the newly emerged coronavirus	Related to the newly emerged coronavirus	Related to the newly emerged coronavirus	Related to the newly emerged coronavirus	Related to the newly emerged coronavirus	Not related to the newly emerged coronavirus	Don't know	Related to the newly emerged coronavirus	Not related to the newly emerged coronavirus	There is currently no drug treatment or vaccine for the novel coronavirus.	The novel coronavirus is transmissible from person to person.	The novel coronavirus is transmissible via droplets through coughing, sneezing or intimate contact	Up to 14 days	After a person has recovered from the disease, he/she is not necessarily immune to the novel coronavirus.	5	6	5	5	4	6	Yes	Yes	No	Yes	Yes
34	Male	Tertiary/University	No	No	academic	Greater Accra				Yes		Yes	No	No	7	7	Are at risk	Are at risk	Are at risk	Are at risk	Are at risk	Are at risk	Are at risk	Are at risk	Related to the newly emerged coronavirus	Related to the newly emerged coronavirus	Related to the newly emerged coronavirus	Don't know	Related to the newly emerged coronavirus	Related to the newly emerged coronavirus	Related to the newly emerged coronavirus	Related to the newly emerged coronavirus	Related to the newly emerged coronavirus	There is currently no drug treatment or vaccine for the novel coronavirus.	The novel coronavirus is transmitted by animals to humans only.	The novel coronavirus is transmissible via droplets through coughing, sneezing or intimate contact	Up to 14 days	After a person has recovered from the disease, he/she is not necessarily immune to the novel coronavirus.	4	5	6	6	5	7	Yes	Yes	Yes	Yes	Yes
29	Male	Tertiary/University	No	No	Teaching	Volta				No		Yes	No	No	7	6	Are at risk	Are at risk	Are not at risk	Are not at risk	Are at risk	Are at risk	Are at risk	Are at risk	Related to the newly emerged coronavirus	Related to the newly emerged coronavirus	Related to the newly emerged coronavirus	Related to the newly emerged coronavirus	Related to the newly emerged coronavirus	Related to the newly emerged coronavirus	Related to the newly emerged coronavirus	Related to the newly emerged coronavirus	Not related to the newly emerged coronavirus	There is currently no drug treatment or vaccine for the novel coronavirus.	The novel coronavirus is transmissible from person to person.	The novel coronavirus is transmissible via droplets through coughing, sneezing or intimate contact	Up to 14 days	After a person has recovered from the disease, he/she is immune to the novel coronavirus.	1	3	3	6	6	7	Yes	Yes	Yes	Yes	Yes
32	Male	Tertiary/University	No	No	clearing Agent	Greater Accra				Yes		Yes	No	No	7	7	Don't know	Don't know	Don't know	Don't know		Are at risk	Are at risk	Are at risk	Related to the newly emerged coronavirus	Related to the newly emerged coronavirus	Related to the newly emerged coronavirus	Related to the newly emerged coronavirus	Related to the newly emerged coronavirus	Don't know	Don't know	Related to the newly emerged coronavirus	Not related to the newly emerged coronavirus	There is currently no drug treatment or vaccine for the novel coronavirus.	The novel coronavirus is transmissible from person to person.	The novel coronavirus is transmissible via droplets through coughing, sneezing or intimate contact	Up to 14 days	After a person has recovered from the disease, he/she is immune to the novel coronavirus.	7	7	7	7	7	7	Yes	Yes	Yes	No	Don't know
54	Male	Tertiary/University	No	Yes	Public Health Officer	Western				Yes		Yes	No	No	5	5	Are at risk	Are at risk	Are at risk	Are at risk	Are at risk	Are at risk	Are at risk	Are at risk	Related to the newly emerged coronavirus	Related to the newly emerged coronavirus	Related to the newly emerged coronavirus	Related to the newly emerged coronavirus	Related to the newly emerged coronavirus	Related to the newly emerged coronavirus	Related to the newly emerged coronavirus	Related to the newly emerged coronavirus	Related to the newly emerged coronavirus	There is currently no drug treatment or vaccine for the novel coronavirus.	The novel coronavirus is transmissible from person to person.	The novel coronavirus is transmissible via droplets through coughing, sneezing or intimate contact	Up to 14 days	After a person has recovered from the disease, he/she is not necessarily immune to the novel coronavirus.	5	3	4	5	5	7	Yes	Yes	Yes	Yes	Yes
54	Male	Tertiary/University	No	Yes	Public Health Officer	Western				Yes		Yes	No	No	5	5	Are at risk	Are at risk	Are at risk	Are at risk	Are at risk	Are at risk	Are at risk	Are at risk	Related to the newly emerged coronavirus	Related to the newly emerged coronavirus	Related to the newly emerged coronavirus	Related to the newly emerged coronavirus	Related to the newly emerged coronavirus	Related to the newly emerged coronavirus	Related to the newly emerged coronavirus	Related to the newly emerged coronavirus	Related to the newly emerged coronavirus	There is currently no drug treatment or vaccine for the novel coronavirus.	The novel coronavirus is transmissible from person to person.	The novel coronavirus is transmissible via droplets through coughing, sneezing or intimate contact	Up to 14 days	After a person has recovered from the disease, he/she is not necessarily immune to the novel coronavirus.	5	3	4	5	5	7	Yes	Yes	Yes	Yes	Yes
39	Male	Tertiary/University	No	No	Lecturer/Accountant	Greater Accra				Yes		Yes	No	No	6	6	Are at risk	Don't know	Are at risk	Are not at risk	Are at risk	Are at risk	Are at risk	Are at risk	Related to the newly emerged coronavirus	Related to the newly emerged coronavirus	Related to the newly emerged coronavirus	Related to the newly emerged coronavirus	Related to the newly emerged coronavirus	Related to the newly emerged coronavirus	Related to the newly emerged coronavirus	Related to the newly emerged coronavirus	Not related to the newly emerged coronavirus	There is currently no drug treatment or vaccine for the novel coronavirus.	The novel coronavirus is transmissible from person to person.	The novel coronavirus is transmissible via droplets through coughing, sneezing or intimate contact	Up to 14 days	After a person has recovered from the disease, he/she is immune to the novel coronavirus.	1	2	3	6	5	6	Yes	Yes	Yes	No	Yes
25	Female	Tertiary/University	Yes	No	Nurse	Greater Accra				No		Yes	No	No	7	7	Are at risk	Are not at risk	Are at risk	Are at risk	Are at risk	Are at risk	Are at risk	Are at risk	Related to the newly emerged coronavirus	Related to the newly emerged coronavirus	Related to the newly emerged coronavirus	Related to the newly emerged coronavirus	Not related to the newly emerged coronavirus	Related to the newly emerged coronavirus	Related to the newly emerged coronavirus	Related to the newly emerged coronavirus	Not related to the newly emerged coronavirus	There is currently no drug treatment or vaccine for the novel coronavirus.	The novel coronavirus is transmissible from person to person.	The novel coronavirus is transmissible via droplets through coughing, sneezing or intimate contact	Up to 14 days	After a person has recovered from the disease, he/she is not necessarily immune to the novel coronavirus.	2	5	2	7	5	7	Yes	Yes	Yes	Yes	Yes
39	Male	Tertiary/University	No	No	Teaching	Eastern				No		Yes	No	No	6	5	Are at risk	Are not at risk	Are not at risk	Are not at risk	Are at risk	Are at risk	Are at risk	Are at risk	Related to the newly emerged coronavirus	Related to the newly emerged coronavirus	Related to the newly emerged coronavirus	Related to the newly emerged coronavirus	Related to the newly emerged coronavirus	Related to the newly emerged coronavirus	Not related to the newly emerged coronavirus	Related to the newly emerged coronavirus	Related to the newly emerged coronavirus	There is a drug to treat the novel coronavirus.	The novel coronavirus is transmissible from person to person.	The novel coronavirus is transmissible via droplets through coughing, sneezing or intimate contact	Up to 14 days	After a person has recovered from the disease, he/she is not necessarily immune to the novel coronavirus.	2	6	3	6	7	6	Yes	Yes	Don't know	Yes	Yes
33	Male	Tertiary/University	No	No	ACCOUNTANT	Greater Accra				No		Yes	No	No	7	7	Are at risk	Are at risk	Are at risk	Are at risk	Are at risk	Are at risk	Are at risk	Are at risk	Related to the newly emerged coronavirus	Related to the newly emerged coronavirus	Related to the newly emerged coronavirus	Related to the newly emerged coronavirus	Related to the newly emerged coronavirus	Related to the newly emerged coronavirus	Related to the newly emerged coronavirus	Related to the newly emerged coronavirus	Related to the newly emerged coronavirus	There is currently no drug treatment or vaccine for the novel coronavirus.	The novel coronavirus is transmissible from person to person.	The novel coronavirus is transmissible via droplets through coughing, sneezing or intimate contact	Up to 14 days	After a person has recovered from the disease, he/she is not necessarily immune to the novel coronavirus.	1	1	1	7	7	7	Yes	Yes	Yes	Yes	Yes
41	Female	Tertiary/University	No	No	Lecturer in Epidemiology	Greater Accra				Yes		Yes	No	No	6	6	Are at risk	Don't know	Are at risk	Are at risk	Are at risk	Are at risk	Are at risk	Are at risk	Related to the newly emerged coronavirus	Related to the newly emerged coronavirus	Related to the newly emerged coronavirus	Not related to the newly emerged coronavirus	Not related to the newly emerged coronavirus	Not related to the newly emerged coronavirus	Not related to the newly emerged coronavirus	Not related to the newly emerged coronavirus	Not related to the newly emerged coronavirus	There is currently no drug treatment or vaccine for the novel coronavirus.	The novel coronavirus is transmissible from person to person.	The novel coronavirus is transmissible via droplets through coughing, sneezing or intimate contact	Up to 14 days	After a person has recovered from the disease, he/she is immune to the novel coronavirus.	2	2	2	7	4	6	Yes	Yes	Yes	Yes	Yes
34	Male	Tertiary/University	No	No	Teaching	Central				Yes		Yes	No	No	7	7	Are at risk	Are at risk	Are at risk	Are at risk	Are at risk	Are at risk	Are at risk	Are at risk	Related to the newly emerged coronavirus	Related to the newly emerged coronavirus	Related to the newly emerged coronavirus	Related to the newly emerged coronavirus	Related to the newly emerged coronavirus	Not related to the newly emerged coronavirus	Related to the newly emerged coronavirus	Related to the newly emerged coronavirus	Not related to the newly emerged coronavirus	There is currently no drug treatment or vaccine for the novel coronavirus.	The novel coronavirus is transmissible from person to person.	The novel coronavirus is transmissible via droplets through coughing, sneezing or intimate contact	Up to 14 days	After a person has recovered from the disease, he/she is not necessarily immune to the novel coronavirus.	6	6	6	7	5	7	Yes	Yes	Yes	Yes	No
42	Male	Tertiary/University	No	No	Health Tutor	Ahafo				Yes		Yes	No	No	7	7	Are at risk	Are at risk	Are not at risk	Are at risk	Are at risk	Are at risk	Are at risk	Are at risk	Related to the newly emerged coronavirus	Related to the newly emerged coronavirus	Related to the newly emerged coronavirus	Related to the newly emerged coronavirus	Don't know	Related to the newly emerged coronavirus	Don't know	Related to the newly emerged coronavirus	Don't know	There is currently no drug treatment or vaccine for the novel coronavirus.	The novel coronavirus is transmissible from person to person.	The novel coronavirus is transmissible via droplets through coughing, sneezing or intimate contact	Up to 14 days	After a person has recovered from the disease, he/she is not necessarily immune to the novel coronavirus.	2	1	1	6	6	6	Yes	Yes	Yes	Yes	Yes
37	Male	Tertiary/University	No	No	Teaching	Greater Accra				Yes		Yes	No	No	7	7	Are at risk	Are at risk	Are at risk	Are at risk	Are at risk	Are at risk	Are at risk	Are at risk	Related to the newly emerged coronavirus	Related to the newly emerged coronavirus	Related to the newly emerged coronavirus	Related to the newly emerged coronavirus	Not related to the newly emerged coronavirus	Related to the newly emerged coronavirus	Related to the newly emerged coronavirus	Related to the newly emerged coronavirus	Related to the newly emerged coronavirus	There is currently no drug treatment or vaccine for the novel coronavirus.	The novel coronavirus is transmissible from person to person.	The novel coronavirus is transmissible via droplets through coughing, sneezing or intimate contact	Don't know	After a person has recovered from the disease, he/she is not necessarily immune to the novel coronavirus.	3	1	3	7	6	7	Yes	Yes	Yes	Yes	No
52	Male	Tertiary/University	No	No	Pastor	Greater Accra				Yes		Yes	No	No	7	7	Are at risk	Are at risk	Are not at risk	Are not at risk	Are at risk	Are at risk	Are at risk	Are at risk	Related to the newly emerged coronavirus	Related to the newly emerged coronavirus	Related to the newly emerged coronavirus	Related to the newly emerged coronavirus	Related to the newly emerged coronavirus	Related to the newly emerged coronavirus	Related to the newly emerged coronavirus	Related to the newly emerged coronavirus	Related to the newly emerged coronavirus	There is currently no drug treatment or vaccine for the novel coronavirus.	The novel coronavirus is transmissible from person to person.	The novel coronavirus is transmissible via droplets through coughing, sneezing or intimate contact	Up to 14 days	After a person has recovered from the disease, he/she is not necessarily immune to the novel coronavirus.	5	5	2	7	2	6	Yes	Yes	Yes	No	Yes
30	Male	Tertiary/University	No	No	Teaching	Greater Accra				Yes		Yes	No	No	7	6	Are at risk	Are at risk	Are at risk	Are at risk	Are at risk	Are at risk	Are at risk	Are at risk	Related to the newly emerged coronavirus	Related to the newly emerged coronavirus	Related to the newly emerged coronavirus	Related to the newly emerged coronavirus	Related to the newly emerged coronavirus	Related to the newly emerged coronavirus	Related to the newly emerged coronavirus	Related to the newly emerged coronavirus	Don't know	There is currently no drug treatment or vaccine for the novel coronavirus.	The novel coronavirus is transmissible from person to person.	The novel coronavirus is transmissible via droplets through coughing, sneezing or intimate contact	Up to 14 days	After a person has recovered from the disease, he/she is not necessarily immune to the novel coronavirus.	4	7	6	6	3	6	Yes	Yes	Yes	No	Yes
35	Male	Tertiary/University	No	No	Teacher	Volta				Yes		Yes	No	No	5	5	Are at risk	Are at risk	Are at risk	Are at risk	Are at risk	Are at risk	Are at risk	Are at risk	Related to the newly emerged coronavirus	Related to the newly emerged coronavirus	Related to the newly emerged coronavirus	Related to the newly emerged coronavirus	Related to the newly emerged coronavirus	Related to the newly emerged coronavirus	Related to the newly emerged coronavirus	Related to the newly emerged coronavirus	Don't know	There is currently no drug treatment or vaccine for the novel coronavirus.	The novel coronavirus is transmissible from person to person.	The novel coronavirus is transmissible via droplets through coughing, sneezing or intimate contact	Up to 14 days	Don't know	5	2	5	5	7	6	Yes	Yes	Yes	Yes	Yes
43	Female	Tertiary/University	No	No	Public Health Officer	Western				Yes		Yes	No	No	5	5	Are at risk	Are at risk	Are not at risk	Are not at risk	Are at risk	Are at risk	Are at risk	Are at risk	Related to the newly emerged coronavirus	Related to the newly emerged coronavirus	Related to the newly emerged coronavirus	Related to the newly emerged coronavirus	Related to the newly emerged coronavirus	Related to the newly emerged coronavirus	Related to the newly emerged coronavirus	Related to the newly emerged coronavirus	Related to the newly emerged coronavirus	There is currently no drug treatment or vaccine for the novel coronavirus.	The novel coronavirus is transmissible from person to person.	The novel coronavirus is transmissible via droplets through coughing, sneezing or intimate contact	Up to 14 days	After a person has recovered from the disease, he/she is not necessarily immune to the novel coronavirus.	4	2	2	7	5	6	Yes	Yes	Yes	Yes	Yes
19	Female	Tertiary/University	No	No	Student	Brong Ahafo				No		Yes	No	No	7	7	Are at risk	Are at risk	Are at risk	Are at risk	Are at risk	Are at risk	Are at risk	Are at risk	Related to the newly emerged coronavirus	Related to the newly emerged coronavirus	Related to the newly emerged coronavirus	Related to the newly emerged coronavirus	Related to the newly emerged coronavirus	Not related to the newly emerged coronavirus	Related to the newly emerged coronavirus	Don't know	Not related to the newly emerged coronavirus	There is currently no drug treatment or vaccine for the novel coronavirus.	The novel coronavirus is transmissible from person to person.	The novel coronavirus is transmissible via droplets through coughing, sneezing or intimate contact	Up to 14 days	After a person has recovered from the disease, he/she is not necessarily immune to the novel coronavirus.	2	1	4	7	7	7	Yes	Yes	Yes	Yes	Yes
35	Female	Tertiary/University	No	No	Banker	Volta				Yes		Yes	No	No	6	6	Are at risk	Are at risk	Are at risk	Are at risk	Are at risk	Are at risk	Are at risk	Are at risk	Related to the newly emerged coronavirus	Related to the newly emerged coronavirus	Related to the newly emerged coronavirus	Related to the newly emerged coronavirus	Related to the newly emerged coronavirus	Related to the newly emerged coronavirus	Related to the newly emerged coronavirus	Related to the newly emerged coronavirus	Related to the newly emerged coronavirus	There is currently no drug treatment or vaccine for the novel coronavirus.	The novel coronavirus is transmissible from person to person.	The novel coronavirus is transmissible via droplets through coughing, sneezing or intimate contact	Up to 14 days	After a person has recovered from the disease, he/she is immune to the novel coronavirus.	5	6	3	6	6	6	Yes	Yes	Yes	Yes	Yes
41	Female	Tertiary/University	No	No	Public Health	Eastern				Yes		Yes	No	Yes, confirmed	6	7	Are at risk	Are at risk	Are at risk	Are at risk	Are at risk	Are at risk	Are at risk	Are at risk	Related to the newly emerged coronavirus	Related to the newly emerged coronavirus	Related to the newly emerged coronavirus	Related to the newly emerged coronavirus	Related to the newly emerged coronavirus	Related to the newly emerged coronavirus	Related to the newly emerged coronavirus	Related to the newly emerged coronavirus	Related to the newly emerged coronavirus	There is currently no drug treatment or vaccine for the novel coronavirus.	The novel coronavirus is transmissible from person to person.	The novel coronavirus is transmissible via droplets through coughing, sneezing or intimate contact	Up to 14 days	After a person has recovered from the disease, he/she is not necessarily immune to the novel coronavirus.	6	4	4	6	5	6	Yes	Yes	Yes	Yes	Yes
40	Male	Tertiary/University	No	No	Educationist	Greater Accra				No		Yes	No	No	5	5	Are at risk	Are at risk	Are at risk	Are at risk	Are at risk	Are at risk	Are at risk	Are at risk	Related to the newly emerged coronavirus	Related to the newly emerged coronavirus	Related to the newly emerged coronavirus	Related to the newly emerged coronavirus	Related to the newly emerged coronavirus	Related to the newly emerged coronavirus	Related to the newly emerged coronavirus	Related to the newly emerged coronavirus	Not related to the newly emerged coronavirus	There is currently no drug treatment or vaccine for the novel coronavirus.	The novel coronavirus is transmissible from person to person.	The novel coronavirus is transmissible via droplets through coughing, sneezing or intimate contact	Up to 14 days	After a person has recovered from the disease, he/she is immune to the novel coronavirus.	5	7	5	5	5	6	Yes	Yes	Yes	Yes	Yes
31	Male	Tertiary/University	No	No	Disease control	Eastern				No		Yes	No	No	7	7	Are at risk	Are at risk	Are at risk	Are at risk	Are at risk	Are at risk	Are at risk	Are at risk	Related to the newly emerged coronavirus	Related to the newly emerged coronavirus	Related to the newly emerged coronavirus	Related to the newly emerged coronavirus	Related to the newly emerged coronavirus	Related to the newly emerged coronavirus	Related to the newly emerged coronavirus	Related to the newly emerged coronavirus	Not related to the newly emerged coronavirus	There is currently no drug treatment or vaccine for the novel coronavirus.	The novel coronavirus is transmissible from person to person.	The novel coronavirus is transmissible via droplets through coughing, sneezing or intimate contact	Up to 14 days	After a person has recovered from the disease, he/she is not necessarily immune to the novel coronavirus.	2	2	3	7	5	7	Yes	Yes	Yes	Yes	Yes
32	Male	Tertiary/University	No	No	NABCO INTERN	Greater Accra				No		Yes	No	No	5	6	Are at risk	Are at risk	Are not at risk	Are not at risk	Are at risk	Are at risk	Are at risk	Are at risk	Related to the newly emerged coronavirus	Related to the newly emerged coronavirus	Related to the newly emerged coronavirus	Related to the newly emerged coronavirus	Related to the newly emerged coronavirus	Related to the newly emerged coronavirus	Related to the newly emerged coronavirus	Related to the newly emerged coronavirus	Don't know	There is currently no drug treatment or vaccine for the novel coronavirus.	The novel coronavirus is transmissible from person to person.	The novel coronavirus is transmissible via droplets through coughing, sneezing or intimate contact	Up to 14 days	After a person has recovered from the disease, he/she is not necessarily immune to the novel coronavirus.	2	7	4	7	7	7	Yes	Yes	Yes	Yes	Yes
34	Male	Tertiary/University	No	No	Disease Control Officer	Eastern				No		Yes	No	No	7	7	Are at risk	Are at risk	Don't know	Are not at risk	Are at risk	Are at risk	Are at risk	Are at risk	Related to the newly emerged coronavirus	Related to the newly emerged coronavirus	Related to the newly emerged coronavirus	Related to the newly emerged coronavirus	Related to the newly emerged coronavirus	Related to the newly emerged coronavirus	Related to the newly emerged coronavirus	Related to the newly emerged coronavirus	Related to the newly emerged coronavirus	There is currently no drug treatment or vaccine for the novel coronavirus.	The novel coronavirus is transmissible from person to person.	The novel coronavirus is transmissible via droplets through coughing, sneezing or intimate contact	Up to 14 days	After a person has recovered from the disease, he/she is immune to the novel coronavirus.	1	4	3	7	4	7	Yes	Yes	Yes	Yes	Yes
41	Male	Tertiary/University	No	No	Research	Greater Accra				No		Yes	No	No	7	7	Are at risk	Are at risk	Are at risk	Are at risk	Are at risk	Are at risk	Are at risk	Are at risk	Related to the newly emerged coronavirus	Related to the newly emerged coronavirus	Related to the newly emerged coronavirus	Related to the newly emerged coronavirus	Related to the newly emerged coronavirus	Related to the newly emerged coronavirus	Related to the newly emerged coronavirus	Related to the newly emerged coronavirus	Not related to the newly emerged coronavirus	There is currently no drug treatment or vaccine for the novel coronavirus.	The novel coronavirus is transmissible from person to person.	The novel coronavirus is transmissible via droplets through coughing, sneezing or intimate contact	Up to 14 days	After a person has recovered from the disease, he/she is not necessarily immune to the novel coronavirus.	4	4	4	7	3	7	Yes	Yes	Yes	Yes	Yes
37	Male	Tertiary/University	No	No	Marketing	Greater Accra				Yes		Yes	No	No	7	7	Are at risk	Are at risk	Are at risk	Are at risk	Are at risk	Are at risk	Are at risk	Are at risk	Not related to the newly emerged coronavirus	Not related to the newly emerged coronavirus	Not related to the newly emerged coronavirus	Not related to the newly emerged coronavirus	Not related to the newly emerged coronavirus	Not related to the newly emerged coronavirus	Not related to the newly emerged coronavirus	Not related to the newly emerged coronavirus	Not related to the newly emerged coronavirus	There is both a drug for the treatment and a vaccine for the novel coronavirus.	The novel coronavirus is transmissible from person to person.	The novel coronavirus is transmissible via droplets through coughing, sneezing or intimate contact	Up to 14 days	After a person has recovered from the disease, he/she is not necessarily immune to the novel coronavirus.	7	7	7	7	7	7	Yes	Yes	Yes	Yes	Yes
22	Male	Tertiary/University	No	No	student	Volta				No		Yes	No	No	7	7	Are at risk	Are at risk	Are at risk	Are at risk	Are at risk	Are at risk	Are at risk	Are at risk	Related to the newly emerged coronavirus	Related to the newly emerged coronavirus	Related to the newly emerged coronavirus	Related to the newly emerged coronavirus	Related to the newly emerged coronavirus	Related to the newly emerged coronavirus	Related to the newly emerged coronavirus	Related to the newly emerged coronavirus	Not related to the newly emerged coronavirus	There is currently no drug treatment or vaccine for the novel coronavirus.	The novel coronavirus is transmissible from person to person.	Black races and those in tropical countries are less susceptible to the novel coronavirus	Up to 14 days	After a person has recovered from the disease, he/she is not necessarily immune to the novel coronavirus.	1	1	1	7	7	7	Yes	Yes	Yes	Yes	Yes
35	Male	Tertiary/University	Yes	No	Nurse	Oti				Yes		Yes	No	No	7	7	Are at risk	Are at risk	Are at risk	Are at risk	Are at risk	Are at risk	Are at risk	Are at risk	Related to the newly emerged coronavirus	Related to the newly emerged coronavirus	Related to the newly emerged coronavirus	Related to the newly emerged coronavirus	Related to the newly emerged coronavirus	Not related to the newly emerged coronavirus	Related to the newly emerged coronavirus	Related to the newly emerged coronavirus	Not related to the newly emerged coronavirus	There is currently no drug treatment or vaccine for the novel coronavirus.	The novel coronavirus is transmissible from person to person.	The novel coronavirus is transmissible via droplets through coughing, sneezing or intimate contact	Up to 14 days	After a person has recovered from the disease, he/she is not necessarily immune to the novel coronavirus.	4	7	4	7	4	7	Yes	Yes	Yes	Yes	Yes
33	Female	Tertiary/University	Yes	No	Nursing	Volta				Yes		Yes	No	No	7	7	Are at risk	Are at risk	Are at risk	Are at risk	Are at risk	Are at risk	Are at risk	Are at risk	Related to the newly emerged coronavirus	Related to the newly emerged coronavirus	Related to the newly emerged coronavirus	Related to the newly emerged coronavirus	Related to the newly emerged coronavirus	Don't know	Related to the newly emerged coronavirus	Related to the newly emerged coronavirus	Related to the newly emerged coronavirus	There is currently no drug treatment or vaccine for the novel coronavirus.	The novel coronavirus is transmissible from person to person.	The novel coronavirus is transmissible via droplets through coughing, sneezing or intimate contact	Up to 14 days	Don't know	7	1	6	5	5	6	Yes	Yes	Yes	Yes	Yes
28	Male	Tertiary/University	No	No	Journalist	Greater Accra				No		Yes	No	No	6	6	Are at risk	Are at risk	Are at risk	Are at risk	Are at risk	Are at risk	Are at risk	Are at risk	Related to the newly emerged coronavirus	Related to the newly emerged coronavirus	Related to the newly emerged coronavirus	Related to the newly emerged coronavirus	Related to the newly emerged coronavirus	Related to the newly emerged coronavirus	Related to the newly emerged coronavirus	Related to the newly emerged coronavirus	Related to the newly emerged coronavirus	There is a drug to treat the novel coronavirus.		The novel coronavirus is transmissible via droplets through coughing, sneezing or intimate contact	Up to 14 days	After a person has recovered from the disease, he/she is not necessarily immune to the novel coronavirus.	1	4	1	7	4	7	Yes	Yes	Yes	Yes	Yes
49	Male	Tertiary/University	No	No	Health worker	Central				Yes		Yes	No	No	7	7	Are at risk	Are at risk	Are not at risk	Are not at risk	Are at risk	Are at risk	Are at risk	Are at risk	Related to the newly emerged coronavirus	Related to the newly emerged coronavirus	Related to the newly emerged coronavirus	Related to the newly emerged coronavirus	Related to the newly emerged coronavirus	Related to the newly emerged coronavirus	Related to the newly emerged coronavirus	Related to the newly emerged coronavirus	Related to the newly emerged coronavirus	There is currently no drug treatment or vaccine for the novel coronavirus.	The novel coronavirus is transmissible from person to person.	The novel coronavirus is transmissible via droplets through coughing, sneezing or intimate contact	Up to 14 days	After a person has recovered from the disease, he/she is not necessarily immune to the novel coronavirus.	2	1	1	7	7	7	Yes	Yes	Yes	Yes	Yes
40	Male	Tertiary/University	Yes	No	clinician	Greater Accra				Yes		Yes	No	No	7	7	Are at risk	Are at risk	Are not at risk	Are not at risk	Are at risk	Are at risk	Are at risk	Are at risk	Related to the newly emerged coronavirus	Related to the newly emerged coronavirus	Related to the newly emerged coronavirus	Related to the newly emerged coronavirus	Related to the newly emerged coronavirus	Related to the newly emerged coronavirus	Related to the newly emerged coronavirus	Related to the newly emerged coronavirus	Related to the newly emerged coronavirus	There is currently no drug treatment or vaccine for the novel coronavirus.	The novel coronavirus is transmissible from person to person.	The novel coronavirus is transmissible via droplets through coughing, sneezing or intimate contact	Up to 14 days	After a person has recovered from the disease, he/she is not necessarily immune to the novel coronavirus.	7	7	3	7	7	7	Yes	Yes	Yes	Yes	Yes
31	Male	Tertiary/University	No	No	Disease Control Officer	Central				No		Yes	No	Yes, but not confirmed	7	7	Are at risk	Are at risk	Are at risk	Are at risk	Are at risk	Are at risk	Are at risk	Are at risk	Related to the newly emerged coronavirus	Related to the newly emerged coronavirus	Related to the newly emerged coronavirus	Related to the newly emerged coronavirus	Related to the newly emerged coronavirus	Related to the newly emerged coronavirus	Related to the newly emerged coronavirus	Related to the newly emerged coronavirus	Not related to the newly emerged coronavirus	There is currently no drug treatment or vaccine for the novel coronavirus.	The novel coronavirus is transmissible from person to person.	The novel coronavirus is transmissible via droplets through coughing, sneezing or intimate contact	Up to 14 days	After a person has recovered from the disease, he/she is not necessarily immune to the novel coronavirus.	6	5	5	7	6	7	Yes	Yes	Yes	Yes	Yes
43	Female	Primary/Mid/Secondary	No	No	Beautician	Volta				Yes		Yes	No	No	5	5	Are at risk	Don't know	Are not at risk	Are not at risk	Are at risk	Are at risk	Are at risk	Are at risk	Related to the newly emerged coronavirus	Related to the newly emerged coronavirus	Related to the newly emerged coronavirus	Related to the newly emerged coronavirus	Don't know	Not related to the newly emerged coronavirus	Not related to the newly emerged coronavirus	Not related to the newly emerged coronavirus	Not related to the newly emerged coronavirus	There is currently no drug treatment or vaccine for the novel coronavirus.	The novel coronavirus is transmissible from person to person.	The novel coronavirus is transmissible via droplets through coughing, sneezing or intimate contact	Up to 14 days	Don't know	4	4	2	5	5	6	Yes	Yes	No	Yes	Yes
53	Female	Primary/Mid/Secondary	No	No	Trader	Greater Accra				No		Yes	No	No	5	6	Are at risk	Are at risk	Are at risk	Are at risk	Are at risk	Are at risk	Are at risk	Are at risk	Related to the newly emerged coronavirus	Related to the newly emerged coronavirus	Related to the newly emerged coronavirus	Related to the newly emerged coronavirus	Related to the newly emerged coronavirus	Related to the newly emerged coronavirus	Related to the newly emerged coronavirus	Related to the newly emerged coronavirus	Not related to the newly emerged coronavirus	There is both a drug for the treatment and a vaccine for the novel coronavirus.	The novel coronavirus is transmissible from person to person.	The novel coronavirus is transmissible via droplets through coughing, sneezing or intimate contact	Up to 14 days	After a person has recovered from the disease, he/she is immune to the novel coronavirus.	6	6	6	7	6	7	Yes	Yes	Yes	Yes	Yes
29	Male	Tertiary/University	No	No	Disease Control Officer	Savannah				No		Yes	Don't know	No	5	6	Are at risk	Don't know	Are at risk	Are at risk	Are at risk	Are at risk	Are at risk	Are at risk	Related to the newly emerged coronavirus	Related to the newly emerged coronavirus	Related to the newly emerged coronavirus	Related to the newly emerged coronavirus	Related to the newly emerged coronavirus	Don't know	Related to the newly emerged coronavirus	Related to the newly emerged coronavirus	Don't know	There is currently no drug treatment or vaccine for the novel coronavirus.	The novel coronavirus is transmissible from person to person.	The novel coronavirus is transmissible via droplets through coughing, sneezing or intimate contact	Up to 14 days	After a person has recovered from the disease, he/she is not necessarily immune to the novel coronavirus.	4	4	5	6	4	6	Yes	Yes	Yes	Yes	Yes
45	Male	Tertiary/University	No	No	Land Administrator	Volta				Yes		Yes	No	No	5	5	Are at risk	Are at risk	Are at risk	Are at risk	Are at risk	Are at risk	Are at risk	Are at risk	Related to the newly emerged coronavirus	Related to the newly emerged coronavirus	Related to the newly emerged coronavirus	Related to the newly emerged coronavirus	Related to the newly emerged coronavirus	Related to the newly emerged coronavirus	Related to the newly emerged coronavirus	Related to the newly emerged coronavirus	Not related to the newly emerged coronavirus	There is currently no drug treatment or vaccine for the novel coronavirus.	The novel coronavirus is transmissible from person to person.	The novel coronavirus is transmissible via droplets through coughing, sneezing or intimate contact	Up to 14 days	Don't know	1	2	2	6	5	6	Yes	Yes	Yes	Yes	Yes
37	Male	Tertiary/University	No	No	Education	Ashanti				No		Yes	No	No	7	7	Are at risk	Are at risk	Are at risk	Are at risk	Are at risk	Are at risk	Are at risk	Are at risk	Related to the newly emerged coronavirus	Related to the newly emerged coronavirus	Related to the newly emerged coronavirus	Related to the newly emerged coronavirus	Related to the newly emerged coronavirus	Related to the newly emerged coronavirus	Related to the newly emerged coronavirus	Related to the newly emerged coronavirus	Not related to the newly emerged coronavirus	There is currently no drug treatment or vaccine for the novel coronavirus.	The novel coronavirus is transmissible from person to person.	The novel coronavirus is transmissible via droplets through coughing, sneezing or intimate contact	Up to 14 days	After a person has recovered from the disease, he/she is not necessarily immune to the novel coronavirus.	1	1	1	7	6	7	Yes	Yes	Yes	Yes	Yes
26	Male	Tertiary/University	No	No	Public Health Officer (Disease Control)	Eastern				No		Yes	No	No	5	6	Are at risk	Are at risk	Are at risk	Are at risk	Are at risk	Are at risk	Are at risk	Are at risk	Related to the newly emerged coronavirus	Related to the newly emerged coronavirus	Related to the newly emerged coronavirus	Related to the newly emerged coronavirus	Related to the newly emerged coronavirus	Related to the newly emerged coronavirus	Related to the newly emerged coronavirus	Related to the newly emerged coronavirus	Related to the newly emerged coronavirus	There is currently no drug treatment or vaccine for the novel coronavirus.	The novel coronavirus is transmissible from person to person.	The novel coronavirus is transmissible via droplets through coughing, sneezing or intimate contact	Up to 14 days	After a person has recovered from the disease, he/she is not necessarily immune to the novel coronavirus.	6	3	4	6	3	6	Yes	Yes	Yes	Yes	Yes
25	Female	Tertiary/University	Yes	No	Midwife	Volta				No		Yes	No	No	4	4	Are at risk	Are at risk	Are at risk	Are at risk	Are at risk	Are at risk	Are at risk	Are at risk	Related to the newly emerged coronavirus	Related to the newly emerged coronavirus	Related to the newly emerged coronavirus	Related to the newly emerged coronavirus	Related to the newly emerged coronavirus	Related to the newly emerged coronavirus	Related to the newly emerged coronavirus	Related to the newly emerged coronavirus	Don't know	There is currently no drug treatment or vaccine for the novel coronavirus.	The novel coronavirus is transmissible from person to person.	The novel coronavirus is transmissible via droplets through coughing, sneezing or intimate contact	Up to 14 days	After a person has recovered from the disease, he/she is not necessarily immune to the novel coronavirus.	4	5	4	6	3	6	Yes	Yes	Yes	Yes	Yes
50	Male	Tertiary/University	Yes	No	Doctor	Eastern				Yes		Yes	No	Yes, confirmed	7	7	Are at risk	Are at risk	Are at risk	Are not at risk	Are at risk	Are at risk	Are at risk	Are at risk	Related to the newly emerged coronavirus	Related to the newly emerged coronavirus	Related to the newly emerged coronavirus	Related to the newly emerged coronavirus	Related to the newly emerged coronavirus	Related to the newly emerged coronavirus	Related to the newly emerged coronavirus	Related to the newly emerged coronavirus	Related to the newly emerged coronavirus	There is currently no drug treatment or vaccine for the novel coronavirus.	The novel coronavirus is transmissible from person to person.	The novel coronavirus is transmissible via droplets through coughing, sneezing or intimate contact	Up to 14 days	After a person has recovered from the disease, he/she is not necessarily immune to the novel coronavirus.	6	5	6	7	4	7	Yes	Yes	Yes	No	Yes
29	Male	Tertiary/University	Yes	Yes	Nursing	Volta				No		Yes	Don't know	Don't know	6	6	Are at risk	Are at risk	Are at risk	Are at risk	Are at risk	Are at risk	Are at risk	Are at risk	Related to the newly emerged coronavirus	Related to the newly emerged coronavirus	Related to the newly emerged coronavirus	Related to the newly emerged coronavirus	Not related to the newly emerged coronavirus	Related to the newly emerged coronavirus	Related to the newly emerged coronavirus	Related to the newly emerged coronavirus	Related to the newly emerged coronavirus	There is currently no drug treatment or vaccine for the novel coronavirus.	The novel coronavirus is transmissible from person to person.	The novel coronavirus is transmissible via droplets through coughing, sneezing or intimate contact	Up to 14 days	After a person has recovered from the disease, he/she is not necessarily immune to the novel coronavirus.	7	7	7	7	1	7	Yes	Yes	Don't know	Yes	Yes
35	Male	Tertiary/University	No	No	Teaching	Savannah				Yes		Yes	No	No	6	6	Are at risk	Are at risk	Are at risk	Are at risk	Are at risk	Are at risk	Are at risk	Are at risk	Related to the newly emerged coronavirus	Related to the newly emerged coronavirus	Related to the newly emerged coronavirus	Related to the newly emerged coronavirus	Related to the newly emerged coronavirus	Related to the newly emerged coronavirus	Related to the newly emerged coronavirus	Related to the newly emerged coronavirus	Don't know	There is currently no drug treatment or vaccine for the novel coronavirus.	The novel coronavirus is transmissible from person to person.	The novel coronavirus is transmissible via droplets through coughing, sneezing or intimate contact	Up to 14 days	After a person has recovered from the disease, he/she is not necessarily immune to the novel coronavirus.	4	4	2	5	5	7	Yes	Yes	Yes	Yes	Yes
30	Female	Tertiary/University	No	No	Disease Control Officer	Eastern				No		Yes	No	No	7	7	Are at risk	Are at risk	Are at risk	Are at risk	Are at risk	Are at risk	Are at risk	Are at risk	Related to the newly emerged coronavirus	Related to the newly emerged coronavirus	Related to the newly emerged coronavirus	Related to the newly emerged coronavirus	Related to the newly emerged coronavirus	Related to the newly emerged coronavirus	Related to the newly emerged coronavirus	Related to the newly emerged coronavirus	Related to the newly emerged coronavirus	There is currently no drug treatment or vaccine for the novel coronavirus.	The novel coronavirus is transmissible from person to person.	The novel coronavirus is transmissible via droplets through coughing, sneezing or intimate contact	Up to 14 days	After a person has recovered from the disease, he/she is not necessarily immune to the novel coronavirus.	3	1	4	7	5	5	Yes	Yes	Yes	Yes	Yes
25	Female	Tertiary/University	Yes	No	Midwifery	Ashanti				No		Yes	No	No	6	6	Are at risk	Are at risk	Are at risk	Are at risk	Are at risk	Are at risk	Are at risk	Are at risk	Related to the newly emerged coronavirus	Related to the newly emerged coronavirus	Related to the newly emerged coronavirus	Related to the newly emerged coronavirus	Related to the newly emerged coronavirus	Related to the newly emerged coronavirus	Related to the newly emerged coronavirus	Related to the newly emerged coronavirus	Related to the newly emerged coronavirus	There is currently no drug treatment or vaccine for the novel coronavirus.	The novel coronavirus is transmissible from person to person.	The novel coronavirus is transmissible via droplets through coughing, sneezing or intimate contact	Up to 14 days	After a person has recovered from the disease, he/she is immune to the novel coronavirus.	1	1	1	7	7	7	Yes	Yes	Yes	No	Yes
25	Female	Tertiary/University	Yes	No	Midwifery	Ashanti				No		Yes	No	No	6	6	Are at risk	Are at risk	Are at risk	Are at risk	Are at risk	Are at risk	Are at risk	Are at risk	Related to the newly emerged coronavirus	Related to the newly emerged coronavirus	Related to the newly emerged coronavirus	Related to the newly emerged coronavirus	Related to the newly emerged coronavirus	Related to the newly emerged coronavirus	Related to the newly emerged coronavirus	Related to the newly emerged coronavirus	Related to the newly emerged coronavirus	There is currently no drug treatment or vaccine for the novel coronavirus.	The novel coronavirus is transmissible from person to person.	The novel coronavirus is transmissible via droplets through coughing, sneezing or intimate contact	Up to 14 days	After a person has recovered from the disease, he/she is immune to the novel coronavirus.	1	1	1	7	7	7	Yes	Yes	Yes	No	Yes
35	Male	Tertiary/University	Yes	No	Disease control officer	Bono East				No		Yes	No	No	6	7	Are at risk	Are at risk	Are at risk	Are at risk	Are at risk	Are at risk	Are at risk	Are at risk	Related to the newly emerged coronavirus	Related to the newly emerged coronavirus	Related to the newly emerged coronavirus	Related to the newly emerged coronavirus	Not related to the newly emerged coronavirus	Not related to the newly emerged coronavirus	Related to the newly emerged coronavirus	Not related to the newly emerged coronavirus	Not related to the newly emerged coronavirus	There is currently no drug treatment or vaccine for the novel coronavirus.	The novel coronavirus is transmissible from person to person.	The novel coronavirus is transmissible via droplets through coughing, sneezing or intimate contact	Up to 14 days	After a person has recovered from the disease, he/she is not necessarily immune to the novel coronavirus.	6	6	7	7	7	6	Yes	Yes	Yes	Yes	Yes
33	Female	Tertiary/University	Yes	Don't know	Nursing	Central				Yes		Yes	No	No	6	6	Are at risk	Are at risk	Are at risk	Are at risk	Are at risk	Are at risk	Are at risk	Are at risk	Related to the newly emerged coronavirus	Related to the newly emerged coronavirus	Related to the newly emerged coronavirus	Related to the newly emerged coronavirus	Related to the newly emerged coronavirus	Related to the newly emerged coronavirus	Related to the newly emerged coronavirus	Related to the newly emerged coronavirus	Related to the newly emerged coronavirus	There is currently no drug treatment or vaccine for the novel coronavirus.	The novel coronavirus is transmissible from person to person.	The novel coronavirus is transmissible via droplets through coughing, sneezing or intimate contact	Up to 14 days	After a person has recovered from the disease, he/she is not necessarily immune to the novel coronavirus.	3	5	7	7	6	7	Yes	Yes	Yes	Yes	Yes
39	Female	Tertiary/University	No	No	Supply officer	Eastern				No		Yes	No	No	6	6	Are at risk	Are at risk	Are at risk	Are at risk	Are at risk	Are at risk	Are at risk	Are at risk	Related to the newly emerged coronavirus	Related to the newly emerged coronavirus	Related to the newly emerged coronavirus	Related to the newly emerged coronavirus	Related to the newly emerged coronavirus	Related to the newly emerged coronavirus	Related to the newly emerged coronavirus	Related to the newly emerged coronavirus	Related to the newly emerged coronavirus	There is currently no drug treatment or vaccine for the novel coronavirus.	The novel coronavirus is transmissible from person to person.	The novel coronavirus is transmissible via droplets through coughing, sneezing or intimate contact	Up to 3 days	Don't know	7	2	2	7	5	7	Yes	Yes	Yes	Yes	Yes
29	Male	Tertiary/University	No	No	Finance professional	Greater Accra				No		Yes	No	No	5	7	Are at risk	Are at risk	Don't know	Are at risk	Are at risk	Are at risk	Are at risk	Are at risk	Related to the newly emerged coronavirus	Related to the newly emerged coronavirus	Related to the newly emerged coronavirus	Related to the newly emerged coronavirus	Related to the newly emerged coronavirus	Related to the newly emerged coronavirus	Related to the newly emerged coronavirus	Related to the newly emerged coronavirus	Related to the newly emerged coronavirus	There is currently no drug treatment or vaccine for the novel coronavirus.	The novel coronavirus is transmissible from person to person.	The novel coronavirus is transmissible via droplets through coughing, sneezing or intimate contact	Up to 14 days	After a person has recovered from the disease, he/she is not necessarily immune to the novel coronavirus.	1	2	2	6	6	7	Yes	Yes	Yes	Yes	Yes
28	Female	Tertiary/University	No	No	Teaching	Central				No		Yes	No	No	5	5	Are at risk	Are at risk	Are at risk	Are at risk	Are at risk	Are at risk	Are at risk	Are at risk	Related to the newly emerged coronavirus	Related to the newly emerged coronavirus	Related to the newly emerged coronavirus	Related to the newly emerged coronavirus	Related to the newly emerged coronavirus	Not related to the newly emerged coronavirus	Don't know	Don't know	Not related to the newly emerged coronavirus	There is currently no drug treatment or vaccine for the novel coronavirus.	The novel coronavirus is transmissible from person to person.	The novel coronavirus is transmissible via droplets through coughing, sneezing or intimate contact	Up to 14 days	After a person has recovered from the disease, he/she is immune to the novel coronavirus.	4	1	4	7	4	7	Yes	Yes	Don't know	Yes	Yes
39	Male	Tertiary/University	No	No	Marine Mechanic	Greater Accra				Yes		Yes	No	No	7	7	Are at risk	Are at risk	Are at risk	Are at risk	Are at risk	Are at risk	Are at risk	Are at risk	Related to the newly emerged coronavirus	Related to the newly emerged coronavirus	Related to the newly emerged coronavirus	Related to the newly emerged coronavirus	Related to the newly emerged coronavirus	Not related to the newly emerged coronavirus	Not related to the newly emerged coronavirus	Not related to the newly emerged coronavirus	Not related to the newly emerged coronavirus	There is currently no drug treatment or vaccine for the novel coronavirus.	The novel coronavirus is transmissible from person to person.	The novel coronavirus is transmissible via droplets through coughing, sneezing or intimate contact	Up to 14 days	After a person has recovered from the disease, he/she is immune to the novel coronavirus.	7	7	1	7	7	7	Yes	Yes	Yes	Yes	Yes
23	Female	Tertiary/University	No	No	Student	Greater Accra				No		Yes	No	No	6	6	Are at risk	Are at risk	Are at risk	Are at risk	Are at risk	Are at risk	Are at risk	Are at risk	Related to the newly emerged coronavirus	Related to the newly emerged coronavirus	Related to the newly emerged coronavirus	Related to the newly emerged coronavirus	Not related to the newly emerged coronavirus	Not related to the newly emerged coronavirus	Related to the newly emerged coronavirus	Related to the newly emerged coronavirus	Not related to the newly emerged coronavirus	There is currently no drug treatment or vaccine for the novel coronavirus.	The novel coronavirus is transmissible from person to person.	The novel coronavirus is transmissible via droplets through coughing, sneezing or intimate contact	Up to 14 days	After a person has recovered from the disease, he/she is not necessarily immune to the novel coronavirus.	2	7	4	6	6	6	Yes	Yes	Yes	Yes	Yes
29	Female	Tertiary/University	Yes	No	Nursing	Greater Accra				No		Yes	No	No	7	7	Are at risk	Are at risk	Are at risk	Are at risk	Are at risk	Are at risk	Are at risk	Are at risk	Related to the newly emerged coronavirus	Related to the newly emerged coronavirus	Related to the newly emerged coronavirus	Related to the newly emerged coronavirus	Related to the newly emerged coronavirus	Related to the newly emerged coronavirus	Related to the newly emerged coronavirus	Related to the newly emerged coronavirus	Not related to the newly emerged coronavirus	There is currently no drug treatment or vaccine for the novel coronavirus.	The novel coronavirus is transmissible from person to person.	The novel coronavirus is transmissible via droplets through coughing, sneezing or intimate contact	Up to 14 days	Don't know	1	7	1	7	7	7	Yes	Yes	Yes	Yes	Yes
24	Male	Tertiary/University	No	No	Freelance Graphic designer	Volta				No		Yes	No	No	7	5	Are at risk	Are not at risk	Are not at risk	Are not at risk	Are at risk	Don't know	Are at risk	Are at risk	Not related to the newly emerged coronavirus	Related to the newly emerged coronavirus	Related to the newly emerged coronavirus	Related to the newly emerged coronavirus	Don't know	Don't know	Don't know	Don't know	Not related to the newly emerged coronavirus	There is a drug to treat the novel coronavirus.	The novel coronavirus is transmissible from person to person.	The novel coronavirus is transmissible via droplets through coughing, sneezing or intimate contact	Up to 14 days	After a person has recovered from the disease, he/she is not necessarily immune to the novel coronavirus.	1	3	1	7	6	5	Yes	Yes	Yes	Yes	Yes
42	Female	Tertiary/University	Yes	No	Nursing	Eastern				Yes		Yes	No	No	7	6	Are at risk	Are at risk	Are at risk	Are at risk	Are at risk	Are at risk	Are at risk	Are at risk	Related to the newly emerged coronavirus	Related to the newly emerged coronavirus	Related to the newly emerged coronavirus	Related to the newly emerged coronavirus	Related to the newly emerged coronavirus	Don't know	Related to the newly emerged coronavirus	Don't know	Don't know	Donâ€™t know	The novel coronavirus is transmissible from person to person.	The novel coronavirus is transmissible via droplets through coughing, sneezing or intimate contact	Up to 14 days	After a person has recovered from the disease, he/she is immune to the novel coronavirus.	3	3	3	5	6	7	Yes	Yes	Yes	Yes	Yes
36	Male	Tertiary/University	No	No	Health Worker	Central				Yes		Yes	No	No	5	5	Are at risk	Are at risk	Are at risk	Are at risk	Are at risk	Are at risk	Are at risk	Are at risk	Related to the newly emerged coronavirus	Related to the newly emerged coronavirus	Related to the newly emerged coronavirus	Related to the newly emerged coronavirus	Related to the newly emerged coronavirus	Related to the newly emerged coronavirus	Related to the newly emerged coronavirus	Related to the newly emerged coronavirus	Related to the newly emerged coronavirus	There is currently no drug treatment or vaccine for the novel coronavirus.	The novel coronavirus is transmissible from person to person.	The novel coronavirus is transmissible via droplets through coughing, sneezing or intimate contact	Up to 14 days	After a person has recovered from the disease, he/she is not necessarily immune to the novel coronavirus.	3	4	4	5	5	5	Yes	Yes	No	Yes	Yes
27	Male	Tertiary/University	No	No	Unemployed	Volta				No		Yes	No	No	7	7	Are at risk	Are at risk	Are at risk	Are at risk	Are at risk	Are at risk	Are at risk	Are at risk	Related to the newly emerged coronavirus	Related to the newly emerged coronavirus	Related to the newly emerged coronavirus	Don't know	Related to the newly emerged coronavirus	Don't know	Don't know	Don't know	Don't know	There is currently no drug treatment or vaccine for the novel coronavirus.	The novel coronavirus is transmissible from person to person.	The novel coronavirus is transmissible via droplets through coughing, sneezing or intimate contact	Up to 14 days	After a person has recovered from the disease, he/she is not necessarily immune to the novel coronavirus.	1	2	3	6	6	5	Yes	Yes	Yes	Yes	Yes
48	Female	Tertiary/University	No	Yes	Disease Control Officet	Eastern				Yes		Yes	No	No	6	7	Are at risk	Are at risk	Are not at risk	Are at risk	Are at risk	Are at risk	Are at risk	Are at risk	Related to the newly emerged coronavirus	Related to the newly emerged coronavirus	Related to the newly emerged coronavirus	Related to the newly emerged coronavirus	Related to the newly emerged coronavirus	Related to the newly emerged coronavirus	Related to the newly emerged coronavirus	Related to the newly emerged coronavirus	Related to the newly emerged coronavirus	There is currently no drug treatment or vaccine for the novel coronavirus.	The novel coronavirus is transmissible from person to person.	The novel coronavirus is transmissible via droplets through coughing, sneezing or intimate contact	Up to 14 days	After a person has recovered from the disease, he/she is immune to the novel coronavirus.	7	3	6	7	5	7	Yes	Yes	Yes	Yes	Yes
28	Male	Tertiary/University	No	No	Employed	Northern				No		Yes	No	No	5	6	Are at risk	Don't know	Don't know	Don't know	Are at risk	Don't know	Are at risk	Are at risk	Related to the newly emerged coronavirus	Related to the newly emerged coronavirus	Related to the newly emerged coronavirus	Related to the newly emerged coronavirus	Related to the newly emerged coronavirus	Related to the newly emerged coronavirus	Related to the newly emerged coronavirus	Related to the newly emerged coronavirus	Related to the newly emerged coronavirus	There is currently no drug treatment or vaccine for the novel coronavirus.	The novel coronavirus is transmissible from person to person.	The novel coronavirus is transmissible via droplets through coughing, sneezing or intimate contact	Up to 14 days	After a person has recovered from the disease, he/she is not necessarily immune to the novel coronavirus.	7	6	5	6	5	6	Yes	Yes	Yes	Yes	Yes
47	Male	Tertiary/University	No	No	Social Worker	Volta				Yes		Yes	No	No	7	7	Are at risk	Are at risk	Are at risk	Are at risk	Are at risk	Are at risk	Are at risk	Are at risk	Related to the newly emerged coronavirus	Related to the newly emerged coronavirus	Related to the newly emerged coronavirus	Related to the newly emerged coronavirus	Related to the newly emerged coronavirus	Related to the newly emerged coronavirus	Related to the newly emerged coronavirus	Related to the newly emerged coronavirus	Related to the newly emerged coronavirus	There is currently no drug treatment or vaccine for the novel coronavirus.	The novel coronavirus is transmissible from person to person.	The novel coronavirus is transmissible via droplets through coughing, sneezing or intimate contact	Up to 14 days	After a person has recovered from the disease, he/she is immune to the novel coronavirus.	7	7	5	7	7	7	Yes	Yes	Yes	Yes	Yes
29	Male	Tertiary/University	No	No	Public Health Officer	Brong Ahafo				No		Yes	No	No	7	7	Are at risk	Are at risk	Are at risk	Are at risk	Are at risk	Are at risk	Are at risk	Are at risk	Related to the newly emerged coronavirus	Related to the newly emerged coronavirus	Related to the newly emerged coronavirus	Related to the newly emerged coronavirus	Related to the newly emerged coronavirus	Related to the newly emerged coronavirus	Related to the newly emerged coronavirus	Related to the newly emerged coronavirus	Related to the newly emerged coronavirus	There is currently no drug treatment or vaccine for the novel coronavirus.	The novel coronavirus is transmissible from person to person.	The novel coronavirus is transmissible via droplets through coughing, sneezing or intimate contact	Up to 14 days	After a person has recovered from the disease, he/she is immune to the novel coronavirus.	2	2	1	7	7	7	Yes	Yes	Yes	Yes	Yes
37	Male	Tertiary/University	No	No	Clergy	Greater Accra				No		Yes	No	No	7	7	Are at risk	Are at risk	Are at risk	Are at risk	Are at risk	Are at risk	Are at risk	Are at risk	Related to the newly emerged coronavirus	Related to the newly emerged coronavirus	Related to the newly emerged coronavirus	Related to the newly emerged coronavirus	Related to the newly emerged coronavirus	Related to the newly emerged coronavirus	Related to the newly emerged coronavirus	Related to the newly emerged coronavirus	Related to the newly emerged coronavirus	There is currently no drug treatment or vaccine for the novel coronavirus.	The novel coronavirus is transmissible from person to person.	The novel coronavirus is transmissible via droplets through coughing, sneezing or intimate contact	Up to 14 days	After a person has recovered from the disease, he/she is not necessarily immune to the novel coronavirus.	1	1	1	7	7	7	Yes	Yes	Yes	No	Yes
40	Male	Tertiary/University	No	No	Health worker ( Disease Control)	Eastern				Yes		Yes	No	No	7	6	Are at risk	Are at risk	Are at risk	Are not at risk	Are at risk	Are at risk	Are at risk	Are at risk	Related to the newly emerged coronavirus	Related to the newly emerged coronavirus	Related to the newly emerged coronavirus	Related to the newly emerged coronavirus	Not related to the newly emerged coronavirus	Related to the newly emerged coronavirus	Related to the newly emerged coronavirus	Related to the newly emerged coronavirus	Related to the newly emerged coronavirus	There is currently no drug treatment or vaccine for the novel coronavirus.	The novel coronavirus is transmissible from person to person.	The novel coronavirus is transmissible via droplets through coughing, sneezing or intimate contact	Up to 14 days	After a person has recovered from the disease, he/she is immune to the novel coronavirus.	7	7	7	7	6	7	Yes	Yes	Yes	Yes	Yes
55	Male	Tertiary/University	No	No	Teaching	Eastern				Yes		Yes	No	No	6	6	Are at risk	Are at risk	Are at risk	Are at risk	Are at risk	Are at risk	Are at risk	Are at risk	Related to the newly emerged coronavirus	Related to the newly emerged coronavirus	Related to the newly emerged coronavirus	Related to the newly emerged coronavirus	Related to the newly emerged coronavirus	Related to the newly emerged coronavirus	Related to the newly emerged coronavirus	Not related to the newly emerged coronavirus	Not related to the newly emerged coronavirus	There is currently no drug treatment or vaccine for the novel coronavirus.	The novel coronavirus is transmissible from person to person.	The novel coronavirus is transmissible via droplets through coughing, sneezing or intimate contact	Up to 14 days	After a person has recovered from the disease, he/she is not necessarily immune to the novel coronavirus.	3	4	5	6	3	6	Yes	Yes	Yes	Yes	Yes
33	Female	Tertiary/University	Yes	No	Nurse	Central				No		Yes	Don't know	No	6	6	Are at risk	Are at risk	Are at risk	Are at risk	Are at risk	Are at risk	Are at risk	Are at risk	Related to the newly emerged coronavirus	Related to the newly emerged coronavirus	Related to the newly emerged coronavirus	Related to the newly emerged coronavirus	Related to the newly emerged coronavirus	Related to the newly emerged coronavirus	Don't know	Related to the newly emerged coronavirus	Don't know	There is currently no drug treatment or vaccine for the novel coronavirus.	The novel coronavirus is transmitted by animals to humans only.	The novel coronavirus is transmissible via droplets through coughing, sneezing or intimate contact	Up to 14 days	After a person has recovered from the disease, he/she is not necessarily immune to the novel coronavirus.	7	4	7	7	4	6	Yes	Yes	Yes	Yes	Yes
62	Male	Primary/Mid/Secondary	No	No	Pensioner	Eastern				No		Yes	No	No	5	5	Are at risk	Are at risk	Are at risk	Are at risk	Are at risk	Are at risk	Are at risk	Are at risk	Related to the newly emerged coronavirus	Related to the newly emerged coronavirus	Related to the newly emerged coronavirus	Related to the newly emerged coronavirus	Related to the newly emerged coronavirus	Related to the newly emerged coronavirus	Related to the newly emerged coronavirus	Related to the newly emerged coronavirus	Related to the newly emerged coronavirus	There is currently no drug treatment or vaccine for the novel coronavirus.	The novel coronavirus is transmissible from person to person.	The novel coronavirus is transmissible via droplets through coughing, sneezing or intimate contact	Up to 14 days	After a person has recovered from the disease, he/she is not necessarily immune to the novel coronavirus.	1	1	1	7	1	7	Yes	Yes	Yes	No	Yes
43	Male	Primary/Mid/Secondary	Yes	No	Emergency medical technician (EMT)	Eastern				Yes		Yes	No	No	7	7	Are at risk	Are at risk	Are at risk	Are at risk	Are at risk	Are at risk	Are at risk	Are at risk	Related to the newly emerged coronavirus	Related to the newly emerged coronavirus	Related to the newly emerged coronavirus	Related to the newly emerged coronavirus	Related to the newly emerged coronavirus	Related to the newly emerged coronavirus	Related to the newly emerged coronavirus	Related to the newly emerged coronavirus	Related to the newly emerged coronavirus	There is currently no drug treatment or vaccine for the novel coronavirus.	The novel coronavirus is transmissible from person to person.	The novel coronavirus is transmissible via droplets through coughing, sneezing or intimate contact	Up to 14 days	After a person has recovered from the disease, he/she is not necessarily immune to the novel coronavirus.	7	7	7	7	7	7	Yes	Yes	Yes	Yes	Yes
37	Female	Tertiary/University	No	No	Publuc health officer (health information)	Greater Accra				Yes		Yes	No	No	6	7	Are at risk	Are at risk	Are at risk	Don't know	Are at risk	Are at risk	Are at risk	Are at risk	Related to the newly emerged coronavirus	Related to the newly emerged coronavirus	Related to the newly emerged coronavirus	Related to the newly emerged coronavirus	Related to the newly emerged coronavirus	Related to the newly emerged coronavirus	Related to the newly emerged coronavirus	Related to the newly emerged coronavirus	Don't know	There is currently no drug treatment or vaccine for the novel coronavirus.	The novel coronavirus is transmissible from person to person.	The novel coronavirus is transmissible via droplets through coughing, sneezing or intimate contact	Up to 14 days	After a person has recovered from the disease, he/she is not necessarily immune to the novel coronavirus.	3	3	3	7	6	6	Yes	Yes	Yes	Yes	Yes
26	Male	Tertiary/University	No	No	student	Volta				No		Yes	No	No	7	7	Are at risk	Are at risk	Are at risk	Are at risk	Are at risk	Are at risk	Are at risk	Are at risk	Related to the newly emerged coronavirus	Related to the newly emerged coronavirus	Related to the newly emerged coronavirus	Related to the newly emerged coronavirus	Related to the newly emerged coronavirus	Not related to the newly emerged coronavirus	Related to the newly emerged coronavirus	Related to the newly emerged coronavirus	Not related to the newly emerged coronavirus	There is currently no drug treatment or vaccine for the novel coronavirus.	The novel coronavirus is transmissible from person to person.	The novel coronavirus is transmissible via droplets through coughing, sneezing or intimate contact	Up to 14 days	After a person has recovered from the disease, he/she is not necessarily immune to the novel coronavirus.	1	1	1	7	7	7	Yes	Yes	Yes	Yes	Yes
30	Male	Tertiary/University	No	No	Teaching	Greater Accra				Yes		Yes	No	No	5	6	Are at risk	Are at risk	Are at risk	Are at risk	Are at risk	Are at risk	Are at risk	Are at risk	Related to the newly emerged coronavirus	Related to the newly emerged coronavirus	Related to the newly emerged coronavirus	Related to the newly emerged coronavirus	Related to the newly emerged coronavirus	Don't know	Related to the newly emerged coronavirus	Not related to the newly emerged coronavirus	Not related to the newly emerged coronavirus	There is currently no drug treatment or vaccine for the novel coronavirus.	The novel coronavirus is transmissible from person to person.	The novel coronavirus is transmissible via droplets through coughing, sneezing or intimate contact	Up to 14 days	After a person has recovered from the disease, he/she is not necessarily immune to the novel coronavirus.	4	6	4	5	4	6	Yes	Yes	Yes	Yes	Yes
34	Male	Tertiary/University	No	No	Accountant	Greater Accra				Yes		Yes	No	No	5	6	Are at risk	Are at risk	Are at risk	Are at risk	Are at risk	Are at risk	Are at risk	Are at risk	Related to the newly emerged coronavirus	Related to the newly emerged coronavirus	Related to the newly emerged coronavirus	Related to the newly emerged coronavirus	Related to the newly emerged coronavirus	Related to the newly emerged coronavirus	Related to the newly emerged coronavirus	Related to the newly emerged coronavirus	Don't know	There is currently no drug treatment or vaccine for the novel coronavirus.	The novel coronavirus is transmissible from person to person.	The novel coronavirus is transmissible via droplets through coughing, sneezing or intimate contact	Up to 14 days	After a person has recovered from the disease, he/she is not necessarily immune to the novel coronavirus.	5	3	6	7	3	7	Yes	Yes	Yes	Yes	Yes
	Female	Tertiary/University	No	Yes	Business	Volta				No		Yes	No	No	7	7	Are not at risk	Are not at risk	Are not at risk	Are not at risk	Are not at risk	Are not at risk	Are not at risk	Are not at risk	Not related to the newly emerged coronavirus	Not related to the newly emerged coronavirus	Not related to the newly emerged coronavirus	Not related to the newly emerged coronavirus	Not related to the newly emerged coronavirus	Not related to the newly emerged coronavirus	Not related to the newly emerged coronavirus	Not related to the newly emerged coronavirus	Not related to the newly emerged coronavirus	There is a drug to treat the novel coronavirus.	Don't know	Don't know	Don't know	Don't know	1	1	1	7	1	5	Yes	Yes	Yes	Yes	Yes
45	Female	Tertiary/University	No	No	Public health student.	Eastern				Yes		Yes	No	No	5	6	Are at risk	Are at risk	Are at risk	Are at risk	Are at risk	Are at risk	Are at risk	Are at risk	Related to the newly emerged coronavirus	Related to the newly emerged coronavirus	Related to the newly emerged coronavirus	Related to the newly emerged coronavirus	Related to the newly emerged coronavirus	Don't know	Don't know	Related to the newly emerged coronavirus	Not related to the newly emerged coronavirus	There is currently no drug treatment or vaccine for the novel coronavirus.	The novel coronavirus is transmissible from person to person.	The novel coronavirus is transmissible via droplets through coughing, sneezing or intimate contact	Up to 14 days	After a person has recovered from the disease, he/she is not necessarily immune to the novel coronavirus.	2	7	2	7	6	6	Yes	Yes	Yes	Yes	No
34	Male	Tertiary/University	No	No	Public health Nutritionist	Greater Accra				Yes		Yes	No	Yes, confirmed	6	6	Are at risk	Are at risk	Are at risk	Are at risk	Are at risk	Are at risk	Are at risk	Are at risk	Related to the newly emerged coronavirus	Related to the newly emerged coronavirus	Related to the newly emerged coronavirus	Related to the newly emerged coronavirus	Related to the newly emerged coronavirus	Related to the newly emerged coronavirus	Related to the newly emerged coronavirus	Related to the newly emerged coronavirus	Related to the newly emerged coronavirus	There is currently no drug treatment or vaccine for the novel coronavirus.	The novel coronavirus is transmissible from person to person.	The novel coronavirus is transmissible via droplets through coughing, sneezing or intimate contact	Up to 14 days	After a person has recovered from the disease, he/she is not necessarily immune to the novel coronavirus.	4	4	5	5	4	6	Yes	Yes	Yes	Yes	Yes
28	Male	Primary/Mid/Secondary	No	No	Porter	Volta				No		Yes	No	No	7	7	Don't know	Don't know	Are not at risk	Are not at risk	Are at risk	Are at risk	Are at risk	Are at risk	Related to the newly emerged coronavirus	Related to the newly emerged coronavirus	Related to the newly emerged coronavirus	Related to the newly emerged coronavirus	Related to the newly emerged coronavirus	Related to the newly emerged coronavirus	Related to the newly emerged coronavirus	Related to the newly emerged coronavirus	Related to the newly emerged coronavirus	There is currently no drug treatment or vaccine for the novel coronavirus.	The novel coronavirus is transmissible from person to person.	The novel coronavirus is transmissible via droplets through coughing, sneezing or intimate contact	Up to 14 days	After a person has recovered from the disease, he/she is immune to the novel coronavirus.	1	1	1	7	7	7	Yes	Yes	Don't know	Yes	Yes
37	Female	Tertiary/University	No	No	Teaching	Greater Accra				Yes		Yes	No	No	4	6	Are at risk	Don't know	Are not at risk	Are not at risk	Don't know	Don't know	Are at risk	Are at risk	Related to the newly emerged coronavirus	Related to the newly emerged coronavirus	Related to the newly emerged coronavirus	Related to the newly emerged coronavirus	Related to the newly emerged coronavirus	Related to the newly emerged coronavirus	Related to the newly emerged coronavirus	Related to the newly emerged coronavirus	Don't know	There is a drug to treat the novel coronavirus.	The novel coronavirus is transmissible from person to person.	The novel coronavirus is transmissible via droplets through coughing, sneezing or intimate contact	Up to 14 days	Don't know	1	1	3	7	7	4	Yes	Yes	Yes	Yes	No
20	Female	Tertiary/University	No	Yes	Disease Control Student	Greater Accra				No		Yes	Don't know	Don't know	7	7	Are at risk	Are at risk	Are at risk	Are at risk	Are at risk	Are at risk	Are at risk	Are at risk	Related to the newly emerged coronavirus	Related to the newly emerged coronavirus	Related to the newly emerged coronavirus	Related to the newly emerged coronavirus	Related to the newly emerged coronavirus	Related to the newly emerged coronavirus	Related to the newly emerged coronavirus	Related to the newly emerged coronavirus	Not related to the newly emerged coronavirus	There is a drug to treat the novel coronavirus.	The novel coronavirus is transmissible from person to person.	The novel coronavirus is transmissible via droplets through coughing, sneezing or intimate contact	Up to 14 days	After a person has recovered from the disease, he/she is not necessarily immune to the novel coronavirus.	2	2	2	7	7	7	Yes	Yes	Yes	Yes	Yes
33	Male	Primary/Mid/Secondary	No	No	Teaching	Volta				Yes		Yes	No	No	5	5	Are at risk	Are at risk	Are not at risk	Are not at risk	Are at risk	Are at risk	Are at risk	Are at risk	Related to the newly emerged coronavirus	Related to the newly emerged coronavirus	Related to the newly emerged coronavirus	Related to the newly emerged coronavirus	Not related to the newly emerged coronavirus	Not related to the newly emerged coronavirus	Related to the newly emerged coronavirus	Related to the newly emerged coronavirus	Not related to the newly emerged coronavirus	There is currently no drug treatment or vaccine for the novel coronavirus.	The novel coronavirus is transmissible from person to person.	The novel coronavirus is transmissible via droplets through coughing, sneezing or intimate contact	Up to 14 days	After a person has recovered from the disease, he/she is not necessarily immune to the novel coronavirus.	5	4	3	7	5	6	Yes	Yes	Yes	Yes	Yes
23	Male	Tertiary/University	No	Don't know	Student	Eastern				No		Yes	Don't know	Don't know	4	4	Are at risk	Are at risk	Are at risk	Are at risk	Are at risk	Are at risk	Are at risk	Are at risk	Related to the newly emerged coronavirus	Related to the newly emerged coronavirus	Related to the newly emerged coronavirus	Related to the newly emerged coronavirus	Related to the newly emerged coronavirus	Related to the newly emerged coronavirus	Related to the newly emerged coronavirus	Related to the newly emerged coronavirus	Don't know	There is currently no drug treatment or vaccine for the novel coronavirus.	The novel coronavirus is transmissible from person to person.	The novel coronavirus is transmissible via droplets through coughing, sneezing or intimate contact	Up to 14 days	After a person has recovered from the disease, he/she is not necessarily immune to the novel coronavirus.	7	7	7	5	4	4	Yes	Yes	Yes	Yes	Yes
26	Female	Primary/Mid/Secondary	No	No	Trader	Volta				No		Yes	No	No	1	4	Don't know	Don't know	Don't know	Don't know	Are at risk	Are at risk	Are at risk	Are at risk	Related to the newly emerged coronavirus	Related to the newly emerged coronavirus	Related to the newly emerged coronavirus	Related to the newly emerged coronavirus	Not related to the newly emerged coronavirus	Don't know	Related to the newly emerged coronavirus	Don't know	Related to the newly emerged coronavirus	There is currently no drug treatment or vaccine for the novel coronavirus.	The novel coronavirus is transmissible from person to person.	The novel coronavirus is transmissible via droplets through coughing, sneezing or intimate contact	Up to 14 days	After a person has recovered from the disease, he/she is immune to the novel coronavirus.	1	1	1	7	7	7	Yes	Yes	Yes	Yes	Yes
61	Female	Primary/Mid/Secondary	No	Yes	Retired Health Information officer	Volta				No		Yes	No	No	7	7	Are at risk	Are at risk	Don't know	Are not at risk	Are not at risk	Are at risk	Are at risk	Are at risk	Related to the newly emerged coronavirus	Related to the newly emerged coronavirus	Related to the newly emerged coronavirus	Related to the newly emerged coronavirus	Related to the newly emerged coronavirus	Related to the newly emerged coronavirus	Not related to the newly emerged coronavirus	Not related to the newly emerged coronavirus	Not related to the newly emerged coronavirus	There is currently no drug treatment or vaccine for the novel coronavirus.	The novel coronavirus is transmissible from person to person.	The novel coronavirus is transmissible via droplets through coughing, sneezing or intimate contact	Up to 14 days	After a person has recovered from the disease, he/she is not necessarily immune to the novel coronavirus.	2	2	2	7	7	7	Yes	Yes	Yes	Yes	Yes
25	Male	Tertiary/University	Yes	No	Student	Greater Accra				No		Yes	No	Don't know	5	7	Are at risk	Don't know	Don't know	Don't know	Are at risk	Are at risk	Are at risk	Are at risk	Don't know	Don't know	Don't know	Don't know	Don't know	Don't know	Don't know	Don't know	Don't know	Donâ€™t know	Don't know	Don't know	Don't know	Don't know	5	5	4	4	3	4	Yes	Yes	Don't know	Don't know	Yes
24	Male	Tertiary/University	No	No	Biostatistician	Greater Accra				No		Yes	No	No	6	6	Are at risk	Are at risk	Are at risk	Are at risk	Are at risk	Are at risk	Are at risk	Are at risk	Related to the newly emerged coronavirus	Related to the newly emerged coronavirus	Related to the newly emerged coronavirus	Related to the newly emerged coronavirus	Related to the newly emerged coronavirus	Don't know	Related to the newly emerged coronavirus	Don't know	Related to the newly emerged coronavirus	There is currently no drug treatment or vaccine for the novel coronavirus.	The novel coronavirus is transmissible from person to person.	The novel coronavirus is transmissible via droplets through coughing, sneezing or intimate contact	Up to 14 days	After a person has recovered from the disease, he/she is not necessarily immune to the novel coronavirus.	2	6	7	6	4	6	Yes	Yes	Yes	Yes	Yes
22	Female	Tertiary/University	No	No	Student	Greater Accra				No		Yes	No	No	6	6	Are at risk	Are at risk	Are at risk	Are at risk	Are at risk	Are at risk	Are at risk	Are at risk	Related to the newly emerged coronavirus	Related to the newly emerged coronavirus	Related to the newly emerged coronavirus	Related to the newly emerged coronavirus	Related to the newly emerged coronavirus	Related to the newly emerged coronavirus	Related to the newly emerged coronavirus	Related to the newly emerged coronavirus	Related to the newly emerged coronavirus	There is currently no drug treatment or vaccine for the novel coronavirus.	The novel coronavirus is transmissible from person to person.	The novel coronavirus is transmissible via droplets through coughing, sneezing or intimate contact	Up to 14 days	After a person has recovered from the disease, he/she is immune to the novel coronavirus.	4	3	4	6	4	5	Yes	Yes	Yes	Yes	Yes
20	Female	Tertiary/University	No	No	Student	Greater Accra				No		Yes	No	No	7	7	Are at risk	Don't know	Are at risk	Are at risk	Are at risk	Are at risk	Are at risk	Are at risk	Related to the newly emerged coronavirus	Related to the newly emerged coronavirus	Related to the newly emerged coronavirus	Related to the newly emerged coronavirus	Not related to the newly emerged coronavirus	Related to the newly emerged coronavirus	Not related to the newly emerged coronavirus	Related to the newly emerged coronavirus	Not related to the newly emerged coronavirus	There is currently no drug treatment or vaccine for the novel coronavirus.	The novel coronavirus is transmissible from person to person.	The novel coronavirus is transmissible via droplets through coughing, sneezing or intimate contact	Up to 14 days	After a person has recovered from the disease, he/she is not necessarily immune to the novel coronavirus.	2	6	5	7	6	7	Yes	Yes	No	Yes	Yes
27	Male	Tertiary/University	No	No	Public health personnel	Greater Accra				No		Yes	No	No	7	7	Are at risk	Are at risk	Are at risk	Are at risk	Are at risk	Are at risk	Are at risk	Are at risk	Related to the newly emerged coronavirus	Related to the newly emerged coronavirus	Related to the newly emerged coronavirus	Related to the newly emerged coronavirus	Related to the newly emerged coronavirus	Related to the newly emerged coronavirus	Related to the newly emerged coronavirus	Related to the newly emerged coronavirus	Don't know	There is both a drug for the treatment and a vaccine for the novel coronavirus.	The novel coronavirus is transmissible from person to person.	The novel coronavirus is transmissible via droplets through coughing, sneezing or intimate contact	Up to 14 days	After a person has recovered from the disease, he/she is not necessarily immune to the novel coronavirus.	1	7	1	7	7	7	Yes	Yes	Yes	Yes	Yes
27	Male	Tertiary/University	No	No	Student	Brong Ahafo				No		Yes	No	No	6	6	Are at risk	Are at risk	Are at risk	Are at risk	Are at risk	Are at risk	Are at risk	Are at risk	Related to the newly emerged coronavirus	Related to the newly emerged coronavirus	Related to the newly emerged coronavirus	Related to the newly emerged coronavirus	Related to the newly emerged coronavirus	Related to the newly emerged coronavirus	Related to the newly emerged coronavirus	Related to the newly emerged coronavirus	Related to the newly emerged coronavirus	There is currently no drug treatment or vaccine for the novel coronavirus.	The novel coronavirus is transmissible from person to person.	The novel coronavirus is transmissible via droplets through coughing, sneezing or intimate contact	Up to 14 days	After a person has recovered from the disease, he/she is not necessarily immune to the novel coronavirus.	5	5	5	7	7	6	Yes	Yes	Yes	Yes	Yes
21	Male	Tertiary/University	No	No	Student	Volta				No		Yes	No	No	7	7	Are at risk	Are at risk	Are at risk	Are at risk	Are at risk	Are at risk	Are at risk	Are at risk	Related to the newly emerged coronavirus	Related to the newly emerged coronavirus	Related to the newly emerged coronavirus	Related to the newly emerged coronavirus	Related to the newly emerged coronavirus	Not related to the newly emerged coronavirus	Related to the newly emerged coronavirus	Not related to the newly emerged coronavirus	Not related to the newly emerged coronavirus	There is currently no drug treatment or vaccine for the novel coronavirus.	The novel coronavirus is transmissible from person to person.	The novel coronavirus is transmissible via droplets through coughing, sneezing or intimate contact	Up to 14 days	After a person has recovered from the disease, he/she is not necessarily immune to the novel coronavirus.	2	1	2	7	7	7	Yes	Yes	Yes	Yes	Yes
22	Male	Tertiary/University	No	No	Student	Upper West				No		Yes	Don't know	Don't know	5	5	Are at risk	Are at risk	Are at risk	Are not at risk	Are at risk	Are at risk	Are at risk	Are at risk	Related to the newly emerged coronavirus	Related to the newly emerged coronavirus	Related to the newly emerged coronavirus	Related to the newly emerged coronavirus	Related to the newly emerged coronavirus	Related to the newly emerged coronavirus	Related to the newly emerged coronavirus	Related to the newly emerged coronavirus	Related to the newly emerged coronavirus	There is currently no drug treatment or vaccine for the novel coronavirus.	The novel coronavirus is transmissible from person to person.	The novel coronavirus is transmissible via droplets through coughing, sneezing or intimate contact	Up to 14 days	After a person has recovered from the disease, he/she is not necessarily immune to the novel coronavirus.	4	3	3	4	6	6	Yes	Yes	Yes	Yes	Yes
21	Female	Tertiary/University	No	No	Student	Greater Accra				No		Yes	No	No	6	6	Are at risk	Are at risk	Are at risk	Are at risk	Are at risk	Are at risk	Are at risk	Are at risk	Related to the newly emerged coronavirus	Related to the newly emerged coronavirus	Related to the newly emerged coronavirus	Related to the newly emerged coronavirus	Related to the newly emerged coronavirus	Don't know	Related to the newly emerged coronavirus	Related to the newly emerged coronavirus	Not related to the newly emerged coronavirus	There is a drug to treat the novel coronavirus.	The novel coronavirus is transmissible from person to person.	The novel coronavirus is transmissible via droplets through coughing, sneezing or intimate contact	Up to 14 days	After a person has recovered from the disease, he/she is not necessarily immune to the novel coronavirus.	3	6	2	6	5	7	Yes	Yes	Yes	Yes	Yes
21	Male	Tertiary/University	No	No	student	Ashanti				No		Yes	No	No	7	7	Are at risk	Are at risk	Are at risk	Are at risk	Are at risk	Are at risk	Are at risk	Are at risk	Related to the newly emerged coronavirus	Related to the newly emerged coronavirus	Related to the newly emerged coronavirus	Related to the newly emerged coronavirus	Related to the newly emerged coronavirus	Related to the newly emerged coronavirus	Related to the newly emerged coronavirus	Related to the newly emerged coronavirus	Don't know	There is currently no drug treatment or vaccine for the novel coronavirus.	The novel coronavirus is transmissible from person to person.	The novel coronavirus is transmissible via droplets through coughing, sneezing or intimate contact	Up to 14 days	After a person has recovered from the disease, he/she is immune to the novel coronavirus.	1	1	1	7	7	7	Yes	Yes	Yes	No	No
23	Male	Tertiary/University	No	No	Student	Brong Ahafo				No		Yes	No	No	7	7	Are at risk	Are at risk	Are at risk	Are at risk	Are at risk	Are at risk	Are at risk	Are at risk	Related to the newly emerged coronavirus	Related to the newly emerged coronavirus	Related to the newly emerged coronavirus	Related to the newly emerged coronavirus	Not related to the newly emerged coronavirus	Related to the newly emerged coronavirus	Related to the newly emerged coronavirus	Related to the newly emerged coronavirus	Related to the newly emerged coronavirus	There is currently no drug treatment or vaccine for the novel coronavirus.	The novel coronavirus is transmissible from person to person.	The novel coronavirus is transmissible via droplets through coughing, sneezing or intimate contact	Up to 14 days	After a person has recovered from the disease, he/she is not necessarily immune to the novel coronavirus.	7	7	7	7	7	7	Yes	Yes	Yes	Yes	Yes
25	Female	Tertiary/University	No	Don't know	Student	Greater Accra				No		Yes	No	No	5	6	Are at risk	Are at risk	Are at risk	Are at risk	Are at risk	Are at risk	Are at risk	Are at risk	Related to the newly emerged coronavirus	Related to the newly emerged coronavirus	Related to the newly emerged coronavirus	Related to the newly emerged coronavirus	Related to the newly emerged coronavirus	Related to the newly emerged coronavirus	Related to the newly emerged coronavirus	Related to the newly emerged coronavirus	Not related to the newly emerged coronavirus	There is currently no drug treatment or vaccine for the novel coronavirus.	The novel coronavirus is transmissible from person to person.	The novel coronavirus is transmissible via droplets through coughing, sneezing or intimate contact	Up to 14 days	After a person has recovered from the disease, he/she is not necessarily immune to the novel coronavirus.	7	3	5	6	4	6	Yes	Yes	Yes	Yes	Yes
19	Male	Tertiary/University	No	No	Student	Volta				No		Yes	No	No	7	7	Are at risk	Are at risk	Are at risk	Are at risk	Are at risk	Are not at risk	Are at risk	Are at risk	Related to the newly emerged coronavirus	Related to the newly emerged coronavirus	Related to the newly emerged coronavirus	Related to the newly emerged coronavirus	Not related to the newly emerged coronavirus	Not related to the newly emerged coronavirus	Not related to the newly emerged coronavirus	Not related to the newly emerged coronavirus	Not related to the newly emerged coronavirus	There is currently no drug treatment or vaccine for the novel coronavirus.	The novel coronavirus is transmissible from person to person.	The novel coronavirus is transmissible via droplets through coughing, sneezing or intimate contact	Up to 14 days	After a person has recovered from the disease, he/she is not necessarily immune to the novel coronavirus.	7	5	4	6	6	7	Yes	Yes	Yes	No	Yes
18	Female	Tertiary/University	No	No	I am a student	Central				No		Yes	No	No	6	6	Are at risk	Are at risk	Are at risk	Are at risk	Are at risk	Are at risk	Are at risk	Are at risk	Related to the newly emerged coronavirus	Related to the newly emerged coronavirus	Related to the newly emerged coronavirus	Related to the newly emerged coronavirus	Related to the newly emerged coronavirus	Related to the newly emerged coronavirus	Related to the newly emerged coronavirus	Related to the newly emerged coronavirus	Related to the newly emerged coronavirus	There is currently no drug treatment or vaccine for the novel coronavirus.	The novel coronavirus is transmissible from person to person.	The novel coronavirus is transmissible via droplets through coughing, sneezing or intimate contact	Up to 14 days	Don't know	1	1	1	6	1	6	Yes	Yes	Yes	Yes	Yes
44	Female	Tertiary/University	No	Yes	Lecturer	Volta				Yes		Yes	No	No	7	7	Are at risk	Are at risk	Are at risk	Are at risk	Are at risk	Are at risk	Are at risk	Are at risk	Related to the newly emerged coronavirus	Related to the newly emerged coronavirus	Related to the newly emerged coronavirus	Related to the newly emerged coronavirus	Related to the newly emerged coronavirus	Related to the newly emerged coronavirus	Related to the newly emerged coronavirus	Related to the newly emerged coronavirus	Related to the newly emerged coronavirus	There is currently no drug treatment or vaccine for the novel coronavirus.	The novel coronavirus is transmissible from person to person.	The novel coronavirus is transmissible via droplets through coughing, sneezing or intimate contact	Up to 14 days	After a person has recovered from the disease, he/she is not necessarily immune to the novel coronavirus.	2	7	2	7	4	6	Yes	Yes	Yes	Yes	Yes
23	Male	Tertiary/University	No	No	Student	Upper West				No		Yes	No	No	7	7	Are at risk	Are at risk	Are at risk	Are at risk	Are at risk	Are at risk	Are at risk	Are at risk	Related to the newly emerged coronavirus	Related to the newly emerged coronavirus	Related to the newly emerged coronavirus	Related to the newly emerged coronavirus	Related to the newly emerged coronavirus	Related to the newly emerged coronavirus	Related to the newly emerged coronavirus	Related to the newly emerged coronavirus	Don't know	There is currently no drug treatment or vaccine for the novel coronavirus.	The novel coronavirus is transmissible from person to person.	The novel coronavirus is transmissible via droplets through coughing, sneezing or intimate contact	Up to 14 days	After a person has recovered from the disease, he/she is not necessarily immune to the novel coronavirus.	7	6	5	7	6	7	Yes	Yes	Yes	Yes	Yes
22	Male	Tertiary/University	No	No	Student	Volta				No		Yes	No	No	7	7	Are at risk	Are at risk	Are at risk	Don't know	Are at risk	Are at risk	Are at risk	Are at risk	Related to the newly emerged coronavirus	Related to the newly emerged coronavirus	Related to the newly emerged coronavirus	Related to the newly emerged coronavirus	Related to the newly emerged coronavirus	Don't know	Don't know	Related to the newly emerged coronavirus	Don't know	There is currently no drug treatment or vaccine for the novel coronavirus.	The novel coronavirus is transmissible from person to person.	The novel coronavirus is transmissible via droplets through coughing, sneezing or intimate contact	Up to 14 days	After a person has recovered from the disease, he/she is not necessarily immune to the novel coronavirus.	3	4	3	6	6	5	Yes	Yes	Yes	Yes	Yes
26	Male	Tertiary/University	Yes	No	Nurse	Eastern				No		Yes	No	Yes, confirmed	5	7	Are at risk	Are at risk	Are at risk	Are at risk	Are at risk	Are at risk	Are at risk	Are at risk	Related to the newly emerged coronavirus	Related to the newly emerged coronavirus	Related to the newly emerged coronavirus	Related to the newly emerged coronavirus	Not related to the newly emerged coronavirus	Not related to the newly emerged coronavirus	Related to the newly emerged coronavirus	Related to the newly emerged coronavirus	Not related to the newly emerged coronavirus	There is currently no drug treatment or vaccine for the novel coronavirus.	The novel coronavirus is transmissible from person to person.	The novel coronavirus is transmissible via droplets through coughing, sneezing or intimate contact	Up to 14 days	After a person has recovered from the disease, he/she is not necessarily immune to the novel coronavirus.	6	3	3	7	6	7	Yes	Yes	Yes	No	Yes
29	Female	Tertiary/University	Yes	No	Nursing	Greater Accra				No		Yes	No	Yes, confirmed	7	7	Are at risk	Are at risk	Are at risk	Are at risk	Are at risk	Are at risk	Are at risk	Are at risk	Related to the newly emerged coronavirus	Related to the newly emerged coronavirus	Related to the newly emerged coronavirus	Related to the newly emerged coronavirus	Related to the newly emerged coronavirus	Related to the newly emerged coronavirus	Related to the newly emerged coronavirus	Related to the newly emerged coronavirus	Related to the newly emerged coronavirus	There is currently no drug treatment or vaccine for the novel coronavirus.	The novel coronavirus is transmissible from person to person.	The novel coronavirus is transmissible via droplets through coughing, sneezing or intimate contact	Up to 14 days	After a person has recovered from the disease, he/she is not necessarily immune to the novel coronavirus.	1	7	1	7	5	7	Yes	Yes	Yes	Yes	Yes
27	Female	Tertiary/University	Yes	No	Student	Ashanti				No		Yes	No	No	6	7	Are at risk	Are at risk	Are at risk	Are at risk	Are at risk	Are at risk	Are at risk	Are at risk	Related to the newly emerged coronavirus	Related to the newly emerged coronavirus	Related to the newly emerged coronavirus	Related to the newly emerged coronavirus	Related to the newly emerged coronavirus	Related to the newly emerged coronavirus	Related to the newly emerged coronavirus	Related to the newly emerged coronavirus	Related to the newly emerged coronavirus	There is currently no drug treatment or vaccine for the novel coronavirus.	The novel coronavirus is transmissible from person to person.	The novel coronavirus is transmissible via droplets through coughing, sneezing or intimate contact	Up to 14 days	After a person has recovered from the disease, he/she is immune to the novel coronavirus.	7	7	7	7	7	7	Yes	Yes	Yes	Yes	Yes
22	Female	Tertiary/University	No	No	Student	Greater Accra				No		Yes	No	No	7	7	Are at risk	Are at risk	Are at risk	Are at risk	Are at risk	Are at risk	Are at risk	Are at risk	Related to the newly emerged coronavirus	Related to the newly emerged coronavirus	Related to the newly emerged coronavirus	Don't know	Don't know	Related to the newly emerged coronavirus	Related to the newly emerged coronavirus	Related to the newly emerged coronavirus	Don't know	There is currently no drug treatment or vaccine for the novel coronavirus.	The novel coronavirus is transmissible from person to person.	The novel coronavirus is transmissible via droplets through coughing, sneezing or intimate contact	Up to 14 days	After a person has recovered from the disease, he/she is not necessarily immune to the novel coronavirus.	4	4	4	6	3	7	Yes	Yes	Yes	Yes	Yes
27	Male	Tertiary/University	No	No	Unemployed	Ashanti				No		Yes	No	No	6	6	Are at risk	Are at risk	Are at risk	Are at risk	Are at risk	Are at risk	Are at risk	Are at risk	Related to the newly emerged coronavirus	Related to the newly emerged coronavirus	Related to the newly emerged coronavirus	Related to the newly emerged coronavirus	Related to the newly emerged coronavirus	Related to the newly emerged coronavirus	Don't know	Related to the newly emerged coronavirus	Not related to the newly emerged coronavirus	There is currently no drug treatment or vaccine for the novel coronavirus.	The novel coronavirus is transmissible from person to person.	The novel coronavirus is transmissible via droplets through coughing, sneezing or intimate contact	Up to 14 days	After a person has recovered from the disease, he/she is immune to the novel coronavirus.	4	4	4	7	7	7	Yes	Yes	No	No	Yes
34	Male	Tertiary/University	No	Yes	Courier operator	Greater Accra				No		Yes	Don't know	No	7	7	Are at risk	Are at risk	Don't know	Don't know	Are at risk	Are at risk	Are at risk	Are at risk	Related to the newly emerged coronavirus	Related to the newly emerged coronavirus	Related to the newly emerged coronavirus	Related to the newly emerged coronavirus	Related to the newly emerged coronavirus	Related to the newly emerged coronavirus	Related to the newly emerged coronavirus	Don't know	Not related to the newly emerged coronavirus	There is currently no drug treatment or vaccine for the novel coronavirus.	The novel coronavirus is transmissible from person to person.	The novel coronavirus is transmissible via droplets through coughing, sneezing or intimate contact	Up to 14 days	After a person has recovered from the disease, he/she is not necessarily immune to the novel coronavirus.	1	5	3	7	6	7	Yes	Yes	Yes	Yes	No
28	Male	Tertiary/University	Yes	No	Mental health nurse	Central				No		Yes	No	No	5	5	Are at risk	Are not at risk	Are not at risk	Are not at risk	Are at risk	Are at risk	Are at risk	Are at risk	Related to the newly emerged coronavirus	Related to the newly emerged coronavirus	Related to the newly emerged coronavirus	Related to the newly emerged coronavirus	Related to the newly emerged coronavirus	Related to the newly emerged coronavirus	Related to the newly emerged coronavirus	Related to the newly emerged coronavirus	Related to the newly emerged coronavirus	There is currently no drug treatment or vaccine for the novel coronavirus.	The novel coronavirus is transmissible from person to person.	The novel coronavirus is transmissible via droplets through coughing, sneezing or intimate contact	Up to 14 days	After a person has recovered from the disease, he/she is immune to the novel coronavirus.	1	1	3	5	4	5	Yes	Yes	Yes	Yes	Yes
23	Female	Primary/Mid/Secondary	No	No	Student	Central				No		Yes	No	No	5	7	Are at risk	Are at risk	Are at risk	Are at risk	Are at risk	Are at risk	Are at risk	Are at risk	Related to the newly emerged coronavirus	Related to the newly emerged coronavirus	Related to the newly emerged coronavirus	Related to the newly emerged coronavirus	Related to the newly emerged coronavirus	Related to the newly emerged coronavirus	Related to the newly emerged coronavirus	Related to the newly emerged coronavirus	Don't know	There is currently no drug treatment or vaccine for the novel coronavirus.	The novel coronavirus is transmissible from person to person.	The novel coronavirus is transmissible via droplets through coughing, sneezing or intimate contact	Up to 14 days	After a person has recovered from the disease, he/she is not necessarily immune to the novel coronavirus.	2	2	3	6	5	6	Yes	Yes	Yes	Yes	Yes
34	Male	Tertiary/University	No	No	Businessman	Greater Accra				Yes		Yes	No	No	6	5	Are at risk	Are at risk	Are at risk	Are at risk	Are at risk	Are at risk	Are at risk	Are at risk	Related to the newly emerged coronavirus	Related to the newly emerged coronavirus	Related to the newly emerged coronavirus	Related to the newly emerged coronavirus	Related to the newly emerged coronavirus	Related to the newly emerged coronavirus	Related to the newly emerged coronavirus	Related to the newly emerged coronavirus	Related to the newly emerged coronavirus	There is currently no drug treatment or vaccine for the novel coronavirus.	The novel coronavirus is transmissible from person to person.	The novel coronavirus is transmissible via droplets through coughing, sneezing or intimate contact	Up to 14 days	After a person has recovered from the disease, he/she is immune to the novel coronavirus.	4	4	4	5	5	6	Yes	Yes	Yes	Yes	Yes
39	Male	Tertiary/University	No	No	Public Servant	Eastern				Yes		Yes	No	No	6	6	Are at risk	Are at risk	Are at risk	Are at risk	Are at risk	Are at risk	Are at risk	Are at risk	Related to the newly emerged coronavirus	Related to the newly emerged coronavirus	Related to the newly emerged coronavirus	Related to the newly emerged coronavirus	Related to the newly emerged coronavirus	Related to the newly emerged coronavirus	Related to the newly emerged coronavirus	Related to the newly emerged coronavirus	Related to the newly emerged coronavirus	There is currently no drug treatment or vaccine for the novel coronavirus.	The novel coronavirus is transmissible from person to person.	The novel coronavirus is transmissible via droplets through coughing, sneezing or intimate contact	Up to 14 days	After a person has recovered from the disease, he/she is not necessarily immune to the novel coronavirus.	1	1	1	7	7	7	Yes	Yes	Yes	No	Yes
41	Male	Tertiary/University	No	Don't know	Educationist	Greater Accra				Yes		Yes	No	No	6	7	Are at risk	Don't know	Are at risk	Don't know	Are at risk	Don't know	Are at risk	Are at risk	Related to the newly emerged coronavirus	Related to the newly emerged coronavirus	Related to the newly emerged coronavirus	Related to the newly emerged coronavirus	Related to the newly emerged coronavirus	Related to the newly emerged coronavirus	Related to the newly emerged coronavirus	Related to the newly emerged coronavirus	Don't know	There is currently no drug treatment or vaccine for the novel coronavirus.	The novel coronavirus is transmissible from person to person.	The novel coronavirus is transmissible via droplets through coughing, sneezing or intimate contact	Up to 14 days	After a person has recovered from the disease, he/she is not necessarily immune to the novel coronavirus.	2	2	2	6	5	7	Yes	Yes	Yes	Yes	Yes
28	Female	Tertiary/University	Yes	No	Nursing	Greater Accra				No		Yes	No	No	6	6	Are at risk	Are at risk	Are at risk	Are at risk	Are at risk	Are at risk	Are at risk	Are at risk	Related to the newly emerged coronavirus	Related to the newly emerged coronavirus	Related to the newly emerged coronavirus	Related to the newly emerged coronavirus	Related to the newly emerged coronavirus	Don't know	Related to the newly emerged coronavirus	Related to the newly emerged coronavirus	Related to the newly emerged coronavirus	There is currently no drug treatment or vaccine for the novel coronavirus.	The novel coronavirus is transmissible from person to person.	The novel coronavirus is transmissible via droplets through coughing, sneezing or intimate contact	Up to 14 days	After a person has recovered from the disease, he/she is not necessarily immune to the novel coronavirus.	1	7	1	7	7	7	Yes	Yes	Yes	Yes	Yes
37	Female	Primary/Mid/Secondary	No	No	Business woman	Central				Yes		Yes	No	No	7	7	Are at risk	Are at risk	Are at risk	Are at risk	Are at risk	Are at risk	Are at risk	Are at risk	Related to the newly emerged coronavirus	Related to the newly emerged coronavirus	Related to the newly emerged coronavirus	Related to the newly emerged coronavirus	Related to the newly emerged coronavirus	Don't know	Related to the newly emerged coronavirus	Related to the newly emerged coronavirus	Don't know	There is currently no drug treatment or vaccine for the novel coronavirus.	The novel coronavirus is transmissible from person to person.	The novel coronavirus is transmissible via droplets through coughing, sneezing or intimate contact	Up to 14 days	Don't know	1	1	1	7	7	7	Yes	Yes	Yes	Yes	Yes
28	Male	Tertiary/University	No	No	Church Worker	Greater Accra				No		Yes	No	No	7	7	Are at risk	Are not at risk	Are not at risk	Are not at risk	Are at risk	Are at risk	Are at risk	Are at risk	Related to the newly emerged coronavirus	Not related to the newly emerged coronavirus	Related to the newly emerged coronavirus	Related to the newly emerged coronavirus	Related to the newly emerged coronavirus	Not related to the newly emerged coronavirus	Related to the newly emerged coronavirus	Not related to the newly emerged coronavirus	Not related to the newly emerged coronavirus	There is currently no drug treatment or vaccine for the novel coronavirus.	The novel coronavirus is transmissible from person to person.	The novel coronavirus is transmissible via the fecal-oral route.	Up to 14 days	After a person has recovered from the disease, he/she is not necessarily immune to the novel coronavirus.	1	1	1	7	7	7	Yes	Yes	Yes	No	Yes
26	Male	Tertiary/University	No	No	Student	Volta				No		Yes	No	No	6	6	Are at risk	Are at risk	Are at risk	Are at risk	Are at risk	Are at risk	Are at risk	Are at risk	Related to the newly emerged coronavirus	Related to the newly emerged coronavirus	Related to the newly emerged coronavirus	Related to the newly emerged coronavirus	Related to the newly emerged coronavirus	Not related to the newly emerged coronavirus	Not related to the newly emerged coronavirus	Related to the newly emerged coronavirus	Not related to the newly emerged coronavirus	There is currently no drug treatment or vaccine for the novel coronavirus.	The novel coronavirus is transmissible from person to person.	The novel coronavirus is transmissible via droplets through coughing, sneezing or intimate contact	Up to 14 days	After a person has recovered from the disease, he/she is not necessarily immune to the novel coronavirus.	4	4	7	7	6	7	Yes	Yes	Yes	Yes	Yes
36	Male	Tertiary/University	No	No	Teaching	Volta				No		Yes	No	No	6	6	Are at risk	Are at risk	Are at risk	Are at risk	Are at risk	Are at risk	Are at risk	Are at risk	Related to the newly emerged coronavirus	Related to the newly emerged coronavirus	Related to the newly emerged coronavirus	Related to the newly emerged coronavirus	Related to the newly emerged coronavirus	Related to the newly emerged coronavirus	Related to the newly emerged coronavirus	Related to the newly emerged coronavirus	Related to the newly emerged coronavirus	There is currently no drug treatment or vaccine for the novel coronavirus.	The novel coronavirus is transmissible from person to person.	The novel coronavirus is transmissible via droplets through coughing, sneezing or intimate contact	Up to 14 days	After a person has recovered from the disease, he/she is not necessarily immune to the novel coronavirus.	7	7	6	6	3	7	Yes	No	Yes	Yes	Yes
31	Male	Tertiary/University	No	No	Customer care	Volta				No		Yes	No	No	6	6	Are at risk	Are at risk	Are at risk	Are not at risk	Are at risk	Are at risk	Are at risk	Are at risk	Related to the newly emerged coronavirus	Related to the newly emerged coronavirus	Related to the newly emerged coronavirus	Related to the newly emerged coronavirus	Related to the newly emerged coronavirus	Related to the newly emerged coronavirus	Related to the newly emerged coronavirus	Related to the newly emerged coronavirus	Related to the newly emerged coronavirus	There is currently no drug treatment or vaccine for the novel coronavirus.	The novel coronavirus is transmissible from person to person.	The novel coronavirus is transmissible via droplets through coughing, sneezing or intimate contact	Up to 14 days	Don't know	6	4	3	6	5	6	Yes	Yes	Yes	Yes	Yes
36	Female	Tertiary/University	No	No	Teaching	Volta				Yes		Yes	No	No	5	7	Are at risk	Don't know	Are at risk	Are not at risk	Are at risk	Are at risk	Are at risk	Are at risk	Related to the newly emerged coronavirus	Related to the newly emerged coronavirus	Related to the newly emerged coronavirus	Related to the newly emerged coronavirus	Related to the newly emerged coronavirus	Don't know	Don't know	Don't know	Don't know	There is currently no drug treatment or vaccine for the novel coronavirus.	The novel coronavirus is transmissible from person to person.	The novel coronavirus is transmissible via droplets through coughing, sneezing or intimate contact	Up to 14 days	Don't know	4	2	2	7	7	7	Yes	Yes	Yes	Yes	Yes
43	Male	Tertiary/University	No	No	Teaching	Volta				Yes		Yes	No	No	5	6	Are at risk	Are at risk	Are at risk	Are at risk	Are at risk	Are at risk	Are at risk	Are at risk	Related to the newly emerged coronavirus	Related to the newly emerged coronavirus	Related to the newly emerged coronavirus	Not related to the newly emerged coronavirus	Not related to the newly emerged coronavirus	Not related to the newly emerged coronavirus	Related to the newly emerged coronavirus	Related to the newly emerged coronavirus	Not related to the newly emerged coronavirus	There is currently no drug treatment or vaccine for the novel coronavirus.	The novel coronavirus is transmissible from person to person.	The novel coronavirus is transmissible via droplets through coughing, sneezing or intimate contact	Up to 3 days	After a person has recovered from the disease, he/she is not necessarily immune to the novel coronavirus.	1	5	2	7	6	7	Yes	Yes	Yes	Yes	Yes
18	Male	Tertiary/University	No	No	Student	Greater Accra				No		Yes	No	No	6	6	Are at risk	Don't know	Are at risk	Are at risk	Are at risk	Don't know	Are at risk	Are at risk	Related to the newly emerged coronavirus	Related to the newly emerged coronavirus	Related to the newly emerged coronavirus	Don't know	Related to the newly emerged coronavirus	Don't know	Don't know	Don't know	Don't know	There is currently no drug treatment or vaccine for the novel coronavirus.	The novel coronavirus is transmissible from person to person.	The novel coronavirus is transmissible via droplets through coughing, sneezing or intimate contact	Up to 7 days	Don't know	5	3	5	5	5	5	Don't know	Yes	Yes	Yes	Yes
29	Female	Tertiary/University	Yes	No	Nursing	Greater Accra				No		Yes	No	No	7	7	Are at risk	Are at risk	Are at risk	Are at risk	Are at risk	Are at risk	Are at risk	Are at risk	Related to the newly emerged coronavirus	Related to the newly emerged coronavirus	Related to the newly emerged coronavirus	Related to the newly emerged coronavirus	Related to the newly emerged coronavirus	Related to the newly emerged coronavirus	Related to the newly emerged coronavirus	Related to the newly emerged coronavirus	Not related to the newly emerged coronavirus	There is currently no drug treatment or vaccine for the novel coronavirus.	The novel coronavirus is transmissible from person to person.	The novel coronavirus is transmissible via droplets through coughing, sneezing or intimate contact	Up to 14 days	After a person has recovered from the disease, he/she is not necessarily immune to the novel coronavirus.	1	7	1	7	6	7	Yes	Yes	Yes	Yes	Yes
28	Male	Tertiary/University	No	No	Student	Central				No		Yes	Don't know	No	4	6	Are at risk	Don't know	Are not at risk	Are not at risk	Are at risk	Are at risk	Are at risk	Are at risk	Related to the newly emerged coronavirus	Related to the newly emerged coronavirus	Related to the newly emerged coronavirus	Related to the newly emerged coronavirus	Related to the newly emerged coronavirus	Related to the newly emerged coronavirus	Related to the newly emerged coronavirus	Related to the newly emerged coronavirus	Don't know	There is currently no drug treatment or vaccine for the novel coronavirus.	The novel coronavirus is transmissible from person to person.	The novel coronavirus is transmissible via droplets through coughing, sneezing or intimate contact	Up to 14 days	Don't know	2	7	4	6	2	7	Yes	Yes	Yes	No	Yes
36	Male	Tertiary/University	No	No	Medical Laboratory Scientist	Eastern				Yes		No	No	No	4	4	Are at risk	Are at risk	Are not at risk	Are at risk	Are at risk	Are at risk	Are at risk	Are at risk	Related to the newly emerged coronavirus	Related to the newly emerged coronavirus	Related to the newly emerged coronavirus	Related to the newly emerged coronavirus	Related to the newly emerged coronavirus	Not related to the newly emerged coronavirus	Related to the newly emerged coronavirus	Related to the newly emerged coronavirus	Related to the newly emerged coronavirus	There is currently no drug treatment or vaccine for the novel coronavirus.	The novel coronavirus is transmissible from person to person.	The novel coronavirus is transmissible via droplets through coughing, sneezing or intimate contact	Up to 14 days	After a person has recovered from the disease, he/she is not necessarily immune to the novel coronavirus.	1	1	5	5	4	6	Yes	Yes	Yes	Yes	Yes
35	Female	Tertiary/University	No	No	Teaching	Volta				Yes		Yes	No	No	6	6	Are at risk	Are at risk	Are at risk	Are at risk	Are at risk	Are at risk	Are at risk	Are at risk	Related to the newly emerged coronavirus	Related to the newly emerged coronavirus	Related to the newly emerged coronavirus	Related to the newly emerged coronavirus	Related to the newly emerged coronavirus	Related to the newly emerged coronavirus	Related to the newly emerged coronavirus	Related to the newly emerged coronavirus	Don't know	There is currently no drug treatment or vaccine for the novel coronavirus.	The novel coronavirus is transmissible from person to person.	The novel coronavirus is transmissible via droplets through coughing, sneezing or intimate contact	Up to 14 days	After a person has recovered from the disease, he/she is not necessarily immune to the novel coronavirus.	1	1	1	6	6	7	Yes	Yes	Yes	Yes	Yes
27	Female	Tertiary/University	No	No	Teaching	Greater Accra				No		Yes	Don't know	No	7	7	Are at risk	Are at risk	Are at risk	Are at risk	Are at risk	Are at risk	Are at risk	Are at risk	Related to the newly emerged coronavirus	Related to the newly emerged coronavirus	Related to the newly emerged coronavirus	Related to the newly emerged coronavirus	Related to the newly emerged coronavirus	Related to the newly emerged coronavirus	Related to the newly emerged coronavirus	Related to the newly emerged coronavirus	Related to the newly emerged coronavirus	There is currently no drug treatment or vaccine for the novel coronavirus.	The novel coronavirus is transmissible from person to person.	The novel coronavirus is transmissible via droplets through coughing, sneezing or intimate contact	Up to 14 days	After a person has recovered from the disease, he/she is not necessarily immune to the novel coronavirus.	4	3	6	7	7	7	Yes	Yes	No	Yes	Yes
43	Male	Tertiary/University	No	No	Agriculturist	Greater Accra				Yes		Yes	No	No	5	5	Are at risk	Are at risk	Are at risk	Are at risk	Are at risk	Are at risk	Are at risk	Are at risk	Related to the newly emerged coronavirus	Related to the newly emerged coronavirus	Related to the newly emerged coronavirus	Related to the newly emerged coronavirus	Don't know	Related to the newly emerged coronavirus	Related to the newly emerged coronavirus	Related to the newly emerged coronavirus	Related to the newly emerged coronavirus	There is currently no drug treatment or vaccine for the novel coronavirus.	The novel coronavirus is transmissible from person to person.	The novel coronavirus is transmissible via droplets through coughing, sneezing or intimate contact	Up to 14 days	Don't know	3	2	2	5	6	6	Yes	Yes	Yes	Yes	Yes
34	Female	Tertiary/University	No	No	Student	Greater Accra				Yes		Yes	No	No	7	7	Are at risk	Are at risk	Are at risk	Are at risk	Are at risk	Are at risk	Are at risk	Are at risk	Related to the newly emerged coronavirus	Related to the newly emerged coronavirus	Related to the newly emerged coronavirus	Related to the newly emerged coronavirus	Related to the newly emerged coronavirus	Related to the newly emerged coronavirus	Related to the newly emerged coronavirus	Related to the newly emerged coronavirus	Not related to the newly emerged coronavirus	There is currently no drug treatment or vaccine for the novel coronavirus.	The novel coronavirus is transmissible from person to person.	The novel coronavirus is transmissible via droplets through coughing, sneezing or intimate contact	Up to 14 days	After a person has recovered from the disease, he/she is not necessarily immune to the novel coronavirus.	4	4	4	7	4	7	Yes	Yes	Yes	Yes	Yes
29	Female	Tertiary/University	No	No	Self Employed	Central				No		Yes	No	No	4	6	Are at risk	Don't know	Are at risk	Are at risk	Are at risk	Are at risk	Are at risk	Are at risk	Related to the newly emerged coronavirus	Related to the newly emerged coronavirus	Related to the newly emerged coronavirus	Related to the newly emerged coronavirus	Related to the newly emerged coronavirus	Related to the newly emerged coronavirus	Related to the newly emerged coronavirus	Related to the newly emerged coronavirus	Not related to the newly emerged coronavirus	There is currently no drug treatment or vaccine for the novel coronavirus.	The novel coronavirus is transmissible from person to person.	The novel coronavirus is transmissible via droplets through coughing, sneezing or intimate contact	Up to 14 days	After a person has recovered from the disease, he/she is not necessarily immune to the novel coronavirus.	3	2	3	5	5	5	Yes	Yes	Yes	Yes	Yes
26	Male	Primary/Mid/Secondary	No	No	Graphic designer, and a worker in Golden Exotic Limited	Greater Accra				No		Yes	No	No	7	7	Are at risk	Are not at risk	Are not at risk	Are not at risk	Are not at risk	Are not at risk	Are not at risk	Are not at risk	Related to the newly emerged coronavirus	Related to the newly emerged coronavirus	Related to the newly emerged coronavirus	Related to the newly emerged coronavirus	Related to the newly emerged coronavirus	Not related to the newly emerged coronavirus	Related to the newly emerged coronavirus	Related to the newly emerged coronavirus	Related to the newly emerged coronavirus	There is currently no drug treatment or vaccine for the novel coronavirus.	The novel coronavirus is transmissible from person to person.	The novel coronavirus is transmissible via droplets through coughing, sneezing or intimate contact	Up to 14 days	After a person has recovered from the disease, he/she is not necessarily immune to the novel coronavirus.	1	4	4	7	7	7	Yes	Yes	Yes	No	Yes
39	Female	Tertiary/University	No	No	Teaching	Volta				Yes		Yes	No	No	4	6	Are at risk	Are at risk	Are at risk	Are at risk	Are at risk	Are at risk	Are at risk	Are at risk	Related to the newly emerged coronavirus	Related to the newly emerged coronavirus	Related to the newly emerged coronavirus	Related to the newly emerged coronavirus	Related to the newly emerged coronavirus	Related to the newly emerged coronavirus	Related to the newly emerged coronavirus	Related to the newly emerged coronavirus	Not related to the newly emerged coronavirus	There is currently no drug treatment or vaccine for the novel coronavirus.	The novel coronavirus is transmissible from person to person.	The novel coronavirus is transmissible via droplets through coughing, sneezing or intimate contact	Up to 14 days	After a person has recovered from the disease, he/she is not necessarily immune to the novel coronavirus.	7	7	7	7	4	7	Yes	Yes	Yes	Yes	No
37	Male	Tertiary/University	No	No	Teaching	Volta				Yes		Yes	No	No	7	7	Are at risk	Are at risk	Are at risk	Are at risk	Are at risk	Are at risk	Are at risk	Are at risk	Related to the newly emerged coronavirus	Related to the newly emerged coronavirus	Related to the newly emerged coronavirus	Related to the newly emerged coronavirus	Related to the newly emerged coronavirus	Related to the newly emerged coronavirus	Related to the newly emerged coronavirus	Related to the newly emerged coronavirus	Related to the newly emerged coronavirus	There is currently no drug treatment or vaccine for the novel coronavirus.	The novel coronavirus is transmissible from person to person.	The novel coronavirus is transmissible via droplets through coughing, sneezing or intimate contact	Up to 14 days	After a person has recovered from the disease, he/she is not necessarily immune to the novel coronavirus.	2	3	2	7	5	7	Yes	Yes	Yes	No	Yes
37	Male	Tertiary/University	No	No	Teaching	Volta				Yes		Yes	No	No	7	7	Are at risk	Are at risk	Are at risk	Are at risk	Are at risk	Are at risk	Are at risk	Are at risk	Related to the newly emerged coronavirus	Related to the newly emerged coronavirus	Related to the newly emerged coronavirus	Related to the newly emerged coronavirus	Related to the newly emerged coronavirus	Related to the newly emerged coronavirus	Related to the newly emerged coronavirus	Related to the newly emerged coronavirus	Related to the newly emerged coronavirus	There is currently no drug treatment or vaccine for the novel coronavirus.	The novel coronavirus is transmissible from person to person.	The novel coronavirus is transmissible via droplets through coughing, sneezing or intimate contact	Up to 14 days	After a person has recovered from the disease, he/she is not necessarily immune to the novel coronavirus.	2	3	2	7	5	7	Yes	Yes	Yes	No	Yes
34	Male	Tertiary/University	No	No	Engineer	Greater Accra				No		Yes	No	No	6	6	Are at risk	Are at risk	Are not at risk	Are not at risk	Are at risk	Are at risk	Are at risk	Are at risk	Related to the newly emerged coronavirus	Related to the newly emerged coronavirus	Related to the newly emerged coronavirus	Related to the newly emerged coronavirus	Related to the newly emerged coronavirus	Related to the newly emerged coronavirus	Related to the newly emerged coronavirus	Related to the newly emerged coronavirus	Related to the newly emerged coronavirus	There is currently no drug treatment or vaccine for the novel coronavirus.	The novel coronavirus is transmissible from person to person.	The novel coronavirus is transmissible via droplets through coughing, sneezing or intimate contact	Up to 14 days	After a person has recovered from the disease, he/she is not necessarily immune to the novel coronavirus.	5	5	4	6	3	6	Yes	Yes	Yes	Yes	Yes
32	Male	Tertiary/University	No	No	Teaching	Central				Yes		Yes	No	Yes, but not confirmed	7	7	Are at risk	Are at risk	Are not at risk	Are not at risk	Are at risk	Are at risk	Are at risk	Are at risk	Related to the newly emerged coronavirus	Related to the newly emerged coronavirus	Related to the newly emerged coronavirus	Related to the newly emerged coronavirus	Related to the newly emerged coronavirus	Not related to the newly emerged coronavirus	Related to the newly emerged coronavirus	Not related to the newly emerged coronavirus	Not related to the newly emerged coronavirus	There is currently no drug treatment or vaccine for the novel coronavirus.	The novel coronavirus is transmissible from person to person.	The novel coronavirus is transmissible via droplets through coughing, sneezing or intimate contact	Up to 14 days	After a person has recovered from the disease, he/she is not necessarily immune to the novel coronavirus.	1	1	1	7	7	7	Yes	Yes	Yes	Yes	Yes
48	Female	Tertiary/University	No	Yes	Journalist	Greater Accra				Yes		Yes	No	Don't know	5	6	Are at risk	Don't know	Are not at risk	Are not at risk	Are at risk	Are at risk	Are at risk	Are at risk	Related to the newly emerged coronavirus	Related to the newly emerged coronavirus	Related to the newly emerged coronavirus	Related to the newly emerged coronavirus	Related to the newly emerged coronavirus	Don't know	Related to the newly emerged coronavirus	Related to the newly emerged coronavirus	Related to the newly emerged coronavirus	There is currently no drug treatment or vaccine for the novel coronavirus.	The novel coronavirus is transmissible from person to person.	The novel coronavirus is transmissible via droplets through coughing, sneezing or intimate contact	Up to 14 days	After a person has recovered from the disease, he/she is not necessarily immune to the novel coronavirus.	2	2	2	6	6	6	Yes	Yes	Yes	Yes	Yes
27	Female	Tertiary/University	No	No	Student	Greater Accra				No		Yes	No	No	5	6	Are at risk	Are at risk	Are at risk	Are at risk	Are at risk	Are at risk	Are at risk	Are at risk	Related to the newly emerged coronavirus	Related to the newly emerged coronavirus	Related to the newly emerged coronavirus	Related to the newly emerged coronavirus	Related to the newly emerged coronavirus	Related to the newly emerged coronavirus	Related to the newly emerged coronavirus	Related to the newly emerged coronavirus	Don't know	There is currently no drug treatment or vaccine for the novel coronavirus.	The novel coronavirus is transmissible from person to person.	The novel coronavirus is transmissible via droplets through coughing, sneezing or intimate contact	Up to 14 days	After a person has recovered from the disease, he/she is not necessarily immune to the novel coronavirus.	1	4	3	6	6	6	Yes	Yes	Yes	Yes	Yes
30	Male	Tertiary/University	No	No	Banker	Greater Accra				No		Yes	No	No	7	7	Are at risk	Are at risk	Are at risk	Are at risk	Are at risk	Are at risk	Are at risk	Are at risk	Related to the newly emerged coronavirus	Related to the newly emerged coronavirus	Related to the newly emerged coronavirus	Related to the newly emerged coronavirus	Not related to the newly emerged coronavirus	Related to the newly emerged coronavirus	Related to the newly emerged coronavirus	Related to the newly emerged coronavirus	Related to the newly emerged coronavirus	There is currently no drug treatment or vaccine for the novel coronavirus.	The novel coronavirus is transmissible from person to person.	The novel coronavirus is transmissible via droplets through coughing, sneezing or intimate contact	Up to 14 days	After a person has recovered from the disease, he/she is not necessarily immune to the novel coronavirus.	4	7	4	7	6	7	Yes	Yes	Yes	Yes	Yes
33	Male	Tertiary/University	No	No	Teaching	Central				Yes		Yes	No	No	7	7	Are at risk	Are at risk	Are at risk	Are at risk	Are at risk	Are at risk	Are at risk	Are at risk	Related to the newly emerged coronavirus	Related to the newly emerged coronavirus	Related to the newly emerged coronavirus	Related to the newly emerged coronavirus	Related to the newly emerged coronavirus	Related to the newly emerged coronavirus	Related to the newly emerged coronavirus	Related to the newly emerged coronavirus	Not related to the newly emerged coronavirus	There is currently no drug treatment or vaccine for the novel coronavirus.	The novel coronavirus is transmitted by animals to humans only.	The novel coronavirus is transmissible via droplets through coughing, sneezing or intimate contact	Up to 14 days	After a person has recovered from the disease, he/she is not necessarily immune to the novel coronavirus.	7	7	7	7	5	7	Yes	Yes	Yes	Yes	Yes
35	Male	Tertiary/University	No	No	Journalist	Greater Accra				No		Yes	No	No	5	6	Are at risk	Are not at risk	Are not at risk	Are not at risk	Are at risk	Are at risk	Are at risk	Are at risk	Related to the newly emerged coronavirus	Related to the newly emerged coronavirus	Related to the newly emerged coronavirus	Related to the newly emerged coronavirus	Related to the newly emerged coronavirus	Don't know	Not related to the newly emerged coronavirus	Related to the newly emerged coronavirus	Not related to the newly emerged coronavirus	There is currently no drug treatment or vaccine for the novel coronavirus.	The novel coronavirus is transmissible from person to person.	The novel coronavirus is transmissible via droplets through coughing, sneezing or intimate contact	Up to 14 days	After a person has recovered from the disease, he/she is not necessarily immune to the novel coronavirus.	2	4	2	6	5	6	Yes	Yes	Yes	No	Yes
30	Female	Tertiary/University	No	No	Administrative assistant	Western				No		Yes	No	No	6	6	Are at risk	Are at risk	Don't know	Are at risk	Are at risk	Are at risk	Are at risk	Are at risk	Related to the newly emerged coronavirus	Related to the newly emerged coronavirus	Related to the newly emerged coronavirus	Related to the newly emerged coronavirus	Related to the newly emerged coronavirus	Related to the newly emerged coronavirus	Related to the newly emerged coronavirus	Related to the newly emerged coronavirus	Related to the newly emerged coronavirus	There is currently no drug treatment or vaccine for the novel coronavirus.	The novel coronavirus is transmissible from person to person.	The novel coronavirus is transmissible via droplets through coughing, sneezing or intimate contact	Up to 14 days	Don't know	2	2	2	6	5	6	Yes	Yes	Yes	Yes	Yes
25	Male	Tertiary/University	No	No	Student	Greater Accra				No		Yes	No	No	5	5	Are at risk	Are at risk	Are at risk	Are not at risk	Are at risk	Are at risk	Are at risk	Are at risk	Related to the newly emerged coronavirus	Related to the newly emerged coronavirus	Related to the newly emerged coronavirus	Related to the newly emerged coronavirus	Related to the newly emerged coronavirus	Related to the newly emerged coronavirus	Related to the newly emerged coronavirus	Related to the newly emerged coronavirus	Related to the newly emerged coronavirus	There is currently no drug treatment or vaccine for the novel coronavirus.	The novel coronavirus is transmissible from person to person.	The novel coronavirus is transmissible via droplets through coughing, sneezing or intimate contact	Up to 14 days	After a person has recovered from the disease, he/she is not necessarily immune to the novel coronavirus.	1	1	1	7	7	7	Yes	Yes	Yes	Yes	Yes
21	Female	Tertiary/University	Yes	No	Student nurse	Greater Accra				No		Yes	No	No	7	7	Are at risk	Are at risk	Are at risk	Are at risk	Are at risk	Are at risk	Are at risk	Don't know	Related to the newly emerged coronavirus	Related to the newly emerged coronavirus	Related to the newly emerged coronavirus	Related to the newly emerged coronavirus	Don't know	Don't know	Related to the newly emerged coronavirus	Not related to the newly emerged coronavirus	Not related to the newly emerged coronavirus	There is currently no drug treatment or vaccine for the novel coronavirus.	The novel coronavirus is transmissible from person to person.	The novel coronavirus is transmissible via droplets through coughing, sneezing or intimate contact	Up to 7 days	After a person has recovered from the disease, he/she is immune to the novel coronavirus.	1	1	1	7	7	7	Yes	Yes	Yes	No	Yes
62	Female	Primary/Mid/Secondary	No	No	I was a teacher	Volta				No		Yes	No	No	7	7	Are at risk	Are at risk	Are at risk	Are at risk	Don't know	Don't know	Don't know	Are at risk	Related to the newly emerged coronavirus	Related to the newly emerged coronavirus	Related to the newly emerged coronavirus	Related to the newly emerged coronavirus	Related to the newly emerged coronavirus	Not related to the newly emerged coronavirus	Related to the newly emerged coronavirus	Not related to the newly emerged coronavirus	Not related to the newly emerged coronavirus	There is currently no drug treatment or vaccine for the novel coronavirus.	The novel coronavirus is transmissible from person to person.	The novel coronavirus is transmissible via droplets through coughing, sneezing or intimate contact	Up to 14 days	Don't know	1	7	1	7	7	7	Yes	Yes	Yes	No	Yes
26	Male	Tertiary/University	No	No	Disease control Officer	Volta				No		Yes	No	No	6	6	Are at risk	Are at risk	Are at risk	Are at risk	Are at risk	Are at risk	Are at risk	Are at risk	Related to the newly emerged coronavirus	Related to the newly emerged coronavirus	Related to the newly emerged coronavirus	Related to the newly emerged coronavirus	Related to the newly emerged coronavirus	Related to the newly emerged coronavirus	Related to the newly emerged coronavirus	Related to the newly emerged coronavirus	Not related to the newly emerged coronavirus	There is currently no drug treatment or vaccine for the novel coronavirus.	The novel coronavirus is transmissible from person to person.	The novel coronavirus is transmissible via droplets through coughing, sneezing or intimate contact	Up to 14 days	After a person has recovered from the disease, he/she is not necessarily immune to the novel coronavirus.	5	4	6	6	5	5	Yes	Yes	Yes	Yes	Yes
38	Male	Tertiary/University	No	No	Business Man	Greater Accra				Yes		Yes	No	Don't know	6	7	Are at risk	Are at risk	Are at risk	Are at risk	Are at risk	Are at risk	Are at risk	Are at risk	Related to the newly emerged coronavirus	Related to the newly emerged coronavirus	Related to the newly emerged coronavirus	Don't know	Not related to the newly emerged coronavirus	Not related to the newly emerged coronavirus	Related to the newly emerged coronavirus	Related to the newly emerged coronavirus	Related to the newly emerged coronavirus	There is currently no drug treatment or vaccine for the novel coronavirus.	The novel coronavirus is transmissible from person to person.	The novel coronavirus is transmissible via droplets through coughing, sneezing or intimate contact	Up to 14 days	After a person has recovered from the disease, he/she is not necessarily immune to the novel coronavirus.	1	4	1	7	6	7	Yes	Yes	Yes	Yes	Yes
47	Female	Tertiary/University	Yes	No	Nursing	Greater Accra				Yes		Yes	No	No	7	7	Are at risk	Are at risk	Are at risk	Are at risk	Are at risk	Are at risk	Are at risk	Are at risk	Related to the newly emerged coronavirus	Related to the newly emerged coronavirus	Related to the newly emerged coronavirus	Related to the newly emerged coronavirus	Related to the newly emerged coronavirus	Related to the newly emerged coronavirus	Related to the newly emerged coronavirus	Not related to the newly emerged coronavirus	Not related to the newly emerged coronavirus	There is currently no drug treatment or vaccine for the novel coronavirus.	The novel coronavirus is transmissible from person to person.	The novel coronavirus is transmissible via droplets through coughing, sneezing or intimate contact	Up to 14 days	After a person has recovered from the disease, he/she is not necessarily immune to the novel coronavirus.	7	7	7	7	7	7	Yes	Yes	Yes	Yes	Yes
64	Male	Tertiary/University	No	No	Retiree	Greater Accra				No		Yes	No	Don't know	7	7	Are at risk	Don't know	Are at risk	Are at risk	Are at risk	Are at risk	Are at risk	Are at risk	Related to the newly emerged coronavirus	Related to the newly emerged coronavirus	Related to the newly emerged coronavirus	Related to the newly emerged coronavirus	Related to the newly emerged coronavirus	Related to the newly emerged coronavirus	Related to the newly emerged coronavirus	Related to the newly emerged coronavirus	Not related to the newly emerged coronavirus	There is currently no drug treatment or vaccine for the novel coronavirus.	The novel coronavirus is transmissible from person to person.	The novel coronavirus is transmissible via droplets through coughing, sneezing or intimate contact	Up to 14 days	After a person has recovered from the disease, he/she is not necessarily immune to the novel coronavirus.	1	1	1	7	7	7	Yes	Yes	Yes	Yes	Yes
43	Female	Tertiary/University	No	No	Teacher	Greater Accra				No		Yes	No	No	7	7	Are at risk	Are at risk	Are at risk	Are at risk	Are at risk	Are at risk	Are at risk	Are at risk	Related to the newly emerged coronavirus	Related to the newly emerged coronavirus	Related to the newly emerged coronavirus	Related to the newly emerged coronavirus	Related to the newly emerged coronavirus	Related to the newly emerged coronavirus	Related to the newly emerged coronavirus	Related to the newly emerged coronavirus	Not related to the newly emerged coronavirus	There is currently no drug treatment or vaccine for the novel coronavirus.	The novel coronavirus is transmissible from person to person.	The novel coronavirus is transmissible via droplets through coughing, sneezing or intimate contact	Up to 14 days	After a person has recovered from the disease, he/she is not necessarily immune to the novel coronavirus.	6	5	3	7	5	7	Yes	Yes	Yes	Yes	Yes
21	Male	Primary/Mid/Secondary	No	No	Work	Greater Accra				No		Yes	No	Don't know	7	7	Are at risk	Are at risk	Are at risk	Are at risk	Are at risk	Are at risk	Are at risk	Are at risk	Related to the newly emerged coronavirus	Related to the newly emerged coronavirus	Related to the newly emerged coronavirus	Related to the newly emerged coronavirus	Related to the newly emerged coronavirus	Related to the newly emerged coronavirus	Related to the newly emerged coronavirus	Related to the newly emerged coronavirus	Related to the newly emerged coronavirus	There is currently no drug treatment or vaccine for the novel coronavirus.	The novel coronavirus is transmissible from person to person.	The novel coronavirus is transmissible via droplets through coughing, sneezing or intimate contact	Up to 7 days	After a person has recovered from the disease, he/she is immune to the novel coronavirus.	7	7	7	7	5	7	Yes	Yes	Yes	Yes	Yes
33	Male	Tertiary/University	No	No	Student	Ashanti				Yes		Yes	No	Yes, but not confirmed	7	7	Are at risk	Don't know	Are at risk	Are at risk	Are at risk	Are at risk	Are at risk	Are at risk	Related to the newly emerged coronavirus	Related to the newly emerged coronavirus	Related to the newly emerged coronavirus	Related to the newly emerged coronavirus	Related to the newly emerged coronavirus	Related to the newly emerged coronavirus	Related to the newly emerged coronavirus	Related to the newly emerged coronavirus	Related to the newly emerged coronavirus	There is currently no drug treatment or vaccine for the novel coronavirus.	The novel coronavirus is transmissible from person to person.	The novel coronavirus is transmissible via droplets through coughing, sneezing or intimate contact	Up to 14 days	After a person has recovered from the disease, he/she is not necessarily immune to the novel coronavirus.	1	1	1	7	7	7	Yes	Yes	Yes	Yes	Yes
30	Female	Tertiary/University	No	No	Unemployed	Greater Accra				No		Yes	No	No	6	6	Are at risk	Are at risk	Are at risk	Are at risk	Are at risk	Are at risk	Are at risk	Are at risk	Related to the newly emerged coronavirus	Related to the newly emerged coronavirus	Related to the newly emerged coronavirus	Related to the newly emerged coronavirus	Related to the newly emerged coronavirus	Related to the newly emerged coronavirus	Related to the newly emerged coronavirus	Related to the newly emerged coronavirus	Not related to the newly emerged coronavirus	There is currently no drug treatment or vaccine for the novel coronavirus.	The novel coronavirus is transmissible from person to person.	The novel coronavirus is transmissible via droplets through coughing, sneezing or intimate contact	Up to 14 days	After a person has recovered from the disease, he/she is not necessarily immune to the novel coronavirus.	1	1	1	6	5	6	Yes	Yes	Yes	Yes	Yes
23	Female	Primary/Mid/Secondary	No	No	Student	Greater Accra				No		Yes	No	No	7	7	Are at risk	Are at risk	Are at risk	Are at risk	Are at risk	Don't know	Don't know	Don't know	Related to the newly emerged coronavirus	Related to the newly emerged coronavirus	Related to the newly emerged coronavirus	Related to the newly emerged coronavirus	Related to the newly emerged coronavirus	Not related to the newly emerged coronavirus	Related to the newly emerged coronavirus	Not related to the newly emerged coronavirus	Not related to the newly emerged coronavirus	There is currently no drug treatment or vaccine for the novel coronavirus.	The novel coronavirus is transmissible from person to person.	The novel coronavirus is transmissible via droplets through coughing, sneezing or intimate contact	Don't know	After a person has recovered from the disease, he/she is immune to the novel coronavirus.	1	1	1	7	7	7	Yes	Yes	Yes	Yes	Yes
33	Female	Tertiary/University	No	No	Student	Greater Accra				Yes		Yes	No	Don't know	7	7	Are at risk	Are at risk	Are at risk	Are at risk	Are at risk	Are at risk	Are at risk	Are at risk	Related to the newly emerged coronavirus	Related to the newly emerged coronavirus	Related to the newly emerged coronavirus	Related to the newly emerged coronavirus	Related to the newly emerged coronavirus	Related to the newly emerged coronavirus	Related to the newly emerged coronavirus	Related to the newly emerged coronavirus	Don't know	There is currently no drug treatment or vaccine for the novel coronavirus.	The novel coronavirus is transmissible from person to person.	The novel coronavirus is transmissible via droplets through coughing, sneezing or intimate contact	Up to 14 days	After a person has recovered from the disease, he/she is not necessarily immune to the novel coronavirus.	3	2	3	7	6	7	Yes	Yes	Yes	Yes	No
34	Female	Tertiary/University	No	No	Unemployed	Greater Accra				No		Yes	Don't know	No	5	5	Are at risk	Are at risk	Don't know	Don't know	Are at risk	Are at risk	Are at risk	Are at risk	Related to the newly emerged coronavirus	Related to the newly emerged coronavirus	Related to the newly emerged coronavirus	Don't know	Don't know	Don't know	Related to the newly emerged coronavirus	Related to the newly emerged coronavirus	Not related to the newly emerged coronavirus	There is currently no drug treatment or vaccine for the novel coronavirus.	The novel coronavirus is transmissible from person to person.	The novel coronavirus is transmissible via droplets through coughing, sneezing or intimate contact	Up to 14 days	After a person has recovered from the disease, he/she is not necessarily immune to the novel coronavirus.	6	7	7	5	1	6	Yes	Yes	Yes	Yes	Yes
34	Male	Tertiary/University	No	No	Teaching	Greater Accra				No		Yes	No	Yes, confirmed	6	7	Don't know	Don't know	Don't know	Don't know	Don't know	Don't know	Don't know	Don't know	Related to the newly emerged coronavirus	Related to the newly emerged coronavirus	Related to the newly emerged coronavirus	Related to the newly emerged coronavirus	Related to the newly emerged coronavirus	Don't know	Related to the newly emerged coronavirus	Related to the newly emerged coronavirus	Don't know	There is currently no drug treatment or vaccine for the novel coronavirus.	The novel coronavirus is transmissible from person to person.	The novel coronavirus is transmissible via droplets through coughing, sneezing or intimate contact	Up to 14 days	After a person has recovered from the disease, he/she is not necessarily immune to the novel coronavirus.	6	6	5	7	6	7	Yes	Yes	Yes	No	Yes
34	Male	Tertiary/University	No	No	Student	Volta				No		Yes	No	No	6	6	Are at risk	Don't know	Don't know	Don't know	Are at risk	Are at risk	Are at risk	Don't know	Related to the newly emerged coronavirus	Related to the newly emerged coronavirus	Related to the newly emerged coronavirus	Related to the newly emerged coronavirus	Related to the newly emerged coronavirus	Related to the newly emerged coronavirus	Related to the newly emerged coronavirus	Don't know	Don't know	Donâ€™t know	The novel coronavirus is transmissible from person to person.	The novel coronavirus is transmissible via droplets through coughing, sneezing or intimate contact	Up to 14 days	Don't know	4	4	1	6	5	5	Yes	Yes	Yes	Yes	Yes
26	Male	No school	No	No	Marketing and sales	Greater Accra				No		Yes	No	No	6	7	Are at risk	Are at risk	Are at risk	Are at risk	Are at risk	Are at risk	Are at risk	Are at risk	Related to the newly emerged coronavirus	Related to the newly emerged coronavirus	Related to the newly emerged coronavirus	Related to the newly emerged coronavirus	Related to the newly emerged coronavirus	Related to the newly emerged coronavirus	Related to the newly emerged coronavirus	Related to the newly emerged coronavirus	Not related to the newly emerged coronavirus	There is currently no drug treatment or vaccine for the novel coronavirus.	The novel coronavirus is transmissible from person to person.	The novel coronavirus is transmissible via droplets through coughing, sneezing or intimate contact	Up to 14 days	After a person has recovered from the disease, he/she is not necessarily immune to the novel coronavirus.	1	1	1	7	7	7	Yes	Yes	Yes	Yes	Yes
35	Male	Tertiary/University	No	No	Environmental health officer	Western				Yes		Yes	No	Yes, confirmed	7	7	Are at risk	Are at risk	Are at risk	Are at risk	Are at risk	Are at risk	Are at risk	Are at risk	Related to the newly emerged coronavirus	Related to the newly emerged coronavirus	Related to the newly emerged coronavirus	Related to the newly emerged coronavirus	Related to the newly emerged coronavirus	Related to the newly emerged coronavirus	Related to the newly emerged coronavirus	Related to the newly emerged coronavirus	Not related to the newly emerged coronavirus	There is currently no drug treatment or vaccine for the novel coronavirus.	The novel coronavirus is transmissible from person to person.	The novel coronavirus is transmissible via droplets through coughing, sneezing or intimate contact	Up to 14 days	After a person has recovered from the disease, he/she is immune to the novel coronavirus.	7	7	7	7	6	7	Yes	Yes	Yes	Yes	Yes
33	Female	Tertiary/University	No	No	Administrator	Greater Accra				No		Yes	No	No	5	6	Are at risk	Are at risk	Are at risk	Are at risk	Are at risk	Are at risk	Are at risk	Are at risk	Related to the newly emerged coronavirus	Related to the newly emerged coronavirus	Related to the newly emerged coronavirus	Related to the newly emerged coronavirus	Related to the newly emerged coronavirus	Related to the newly emerged coronavirus	Related to the newly emerged coronavirus	Related to the newly emerged coronavirus	Related to the newly emerged coronavirus	There is currently no drug treatment or vaccine for the novel coronavirus.	The novel coronavirus is transmissible from person to person.	The novel coronavirus is transmissible via droplets through coughing, sneezing or intimate contact	Up to 3 days	After a person has recovered from the disease, he/she is not necessarily immune to the novel coronavirus.	1	7	2	6	5	5	Yes	Yes	Yes	Yes	Yes
32	Female	Tertiary/University	No	No	Teaching	Volta				No		Yes	Don't know	No	5	5	Are at risk	Are at risk	Are at risk	Are at risk	Are at risk	Are at risk	Are at risk	Are at risk	Related to the newly emerged coronavirus	Related to the newly emerged coronavirus	Related to the newly emerged coronavirus	Related to the newly emerged coronavirus	Related to the newly emerged coronavirus	Related to the newly emerged coronavirus	Related to the newly emerged coronavirus	Related to the newly emerged coronavirus	Not related to the newly emerged coronavirus	There is currently no drug treatment or vaccine for the novel coronavirus.	The novel coronavirus is transmissible from person to person.	The novel coronavirus is transmissible via droplets through coughing, sneezing or intimate contact	Up to 14 days	After a person has recovered from the disease, he/she is not necessarily immune to the novel coronavirus.	2	2	4	6	6	6	Yes	Yes	Yes	Yes	Yes
33	Male	Tertiary/University	No	No	Unemployed	Eastern				No		Yes	Don't know	No	5	6	Are at risk	Are at risk	Are at risk	Are at risk	Are at risk	Are at risk	Are at risk	Are at risk	Related to the newly emerged coronavirus	Related to the newly emerged coronavirus	Related to the newly emerged coronavirus	Related to the newly emerged coronavirus	Related to the newly emerged coronavirus	Related to the newly emerged coronavirus	Related to the newly emerged coronavirus	Related to the newly emerged coronavirus	Related to the newly emerged coronavirus	There is currently no drug treatment or vaccine for the novel coronavirus.	The novel coronavirus is transmissible from person to person.	The novel coronavirus is transmissible via droplets through coughing, sneezing or intimate contact	Up to 14 days	After a person has recovered from the disease, he/she is not necessarily immune to the novel coronavirus.	4	4	4	5	4	3	Yes	Yes	Yes	Don't know	Yes
34	Male	Tertiary/University	No	No	Mud Engineer	Greater Accra				No		Yes	No	No	6	7	Are at risk	Are at risk	Are at risk	Are at risk	Are at risk	Don't know	Are at risk	Are at risk	Related to the newly emerged coronavirus	Related to the newly emerged coronavirus	Related to the newly emerged coronavirus	Related to the newly emerged coronavirus	Related to the newly emerged coronavirus	Don't know	Related to the newly emerged coronavirus	Related to the newly emerged coronavirus	Don't know	There is currently no drug treatment or vaccine for the novel coronavirus.	The novel coronavirus is transmissible from person to person.	The novel coronavirus is transmissible via droplets through coughing, sneezing or intimate contact	Up to 14 days	After a person has recovered from the disease, he/she is not necessarily immune to the novel coronavirus.	1	5	4	5	6	7	Yes	Yes	Yes	Yes	Yes
30	Female	Primary/Mid/Secondary	No	Don't know	Trading	Ashanti				Yes		Yes	No	Don't know	4	7	Are at risk	Are at risk	Are not at risk	Are at risk	Are at risk	Don't know	Don't know	Are at risk	Not related to the newly emerged coronavirus	Don't know	Related to the newly emerged coronavirus	Related to the newly emerged coronavirus	Don't know	Don't know	Related to the newly emerged coronavirus	Don't know	Don't know	There is currently no drug treatment or vaccine for the novel coronavirus.	The novel coronavirus is transmissible from person to person.	The novel coronavirus is transmissible via droplets through coughing, sneezing or intimate contact	Don't know	Don't know	3	7	1	7	5	7	Yes	Yes	Yes	Yes	Yes
39	Male	Tertiary/University	No	No	Postdoc	Greater Accra				No		Yes	No	No	6	6	Are at risk	Are at risk	Are at risk	Are at risk	Are at risk	Are at risk	Are at risk	Are at risk	Related to the newly emerged coronavirus	Related to the newly emerged coronavirus	Related to the newly emerged coronavirus	Related to the newly emerged coronavirus	Related to the newly emerged coronavirus	Related to the newly emerged coronavirus	Related to the newly emerged coronavirus	Related to the newly emerged coronavirus	Related to the newly emerged coronavirus	There is currently no drug treatment or vaccine for the novel coronavirus.	The novel coronavirus is transmissible from person to person.	The novel coronavirus is transmissible via droplets through coughing, sneezing or intimate contact	Up to 14 days	After a person has recovered from the disease, he/she is not necessarily immune to the novel coronavirus.	6	6	5	6	6	6	Yes	Yes	Yes	Yes	No
42	Male	Tertiary/University	No	No	Teaching	North East				Yes		Yes	No	No	5	6	Are at risk	Don't know	Are not at risk	Are not at risk	Are at risk	Are at risk	Are at risk	Are at risk	Related to the newly emerged coronavirus	Related to the newly emerged coronavirus	Related to the newly emerged coronavirus	Related to the newly emerged coronavirus	Related to the newly emerged coronavirus	Related to the newly emerged coronavirus	Related to the newly emerged coronavirus	Related to the newly emerged coronavirus	Related to the newly emerged coronavirus	There is currently no drug treatment or vaccine for the novel coronavirus.	The novel coronavirus is transmissible from person to person.	The novel coronavirus is transmissible via droplets through coughing, sneezing or intimate contact	Up to 14 days	After a person has recovered from the disease, he/she is immune to the novel coronavirus.	1	1	1	5	3	7	Yes	Yes	Yes	Yes	Yes
38	Female	Tertiary/University	Yes	No	Medical officer	Greater Accra				Yes		Yes	No	Yes, confirmed	6	6	Are at risk	Are at risk	Are at risk	Are at risk	Are at risk	Are at risk	Are at risk	Are at risk	Related to the newly emerged coronavirus	Related to the newly emerged coronavirus	Related to the newly emerged coronavirus	Related to the newly emerged coronavirus	Related to the newly emerged coronavirus	Related to the newly emerged coronavirus	Related to the newly emerged coronavirus	Related to the newly emerged coronavirus	Related to the newly emerged coronavirus	There is currently no drug treatment or vaccine for the novel coronavirus.	The novel coronavirus is transmissible from person to person.	The novel coronavirus is transmissible via droplets through coughing, sneezing or intimate contact	Up to 14 days	After a person has recovered from the disease, he/she is not necessarily immune to the novel coronavirus.	6	4	5	6	4	5	Yes	Yes	Yes	Yes	Yes
45	Male	Tertiary/University	No	No	Environmental Health Analyst	Upper West				Yes		Yes	No	No	6	6	Are at risk	Are at risk	Are at risk	Are at risk	Are at risk	Are at risk	Are at risk	Are at risk	Related to the newly emerged coronavirus	Related to the newly emerged coronavirus	Related to the newly emerged coronavirus	Related to the newly emerged coronavirus	Related to the newly emerged coronavirus	Related to the newly emerged coronavirus	Related to the newly emerged coronavirus	Related to the newly emerged coronavirus	Related to the newly emerged coronavirus	There is currently no drug treatment or vaccine for the novel coronavirus.	The novel coronavirus is transmissible from person to person.	The novel coronavirus is transmissible via droplets through coughing, sneezing or intimate contact	Up to 14 days	After a person has recovered from the disease, he/she is not necessarily immune to the novel coronavirus.	2	7	1	7	6	7	Yes	Yes	Yes	Yes	Yes
33	Male	Tertiary/University	No	No	Regulatory Officer	Upper West				No		Yes	No	No	6	7	Are at risk	Are at risk	Are at risk	Are at risk	Are at risk	Are at risk	Are at risk	Are at risk	Related to the newly emerged coronavirus	Related to the newly emerged coronavirus	Related to the newly emerged coronavirus	Related to the newly emerged coronavirus	Not related to the newly emerged coronavirus	Not related to the newly emerged coronavirus	Related to the newly emerged coronavirus	Related to the newly emerged coronavirus	Related to the newly emerged coronavirus	There is a drug to treat the novel coronavirus.	The novel coronavirus is transmissible from person to person.	The novel coronavirus is transmissible via droplets through coughing, sneezing or intimate contact	Up to 14 days	Don't know	4	6	4	6	6	7	Yes	Yes	Yes	Yes	Yes
39	Male	Tertiary/University	No	No	Postdoc	Greater Accra				No		Yes	No	No	6	6	Are at risk	Are at risk	Are at risk	Are at risk	Are at risk	Are at risk	Are at risk	Are at risk	Related to the newly emerged coronavirus	Related to the newly emerged coronavirus	Related to the newly emerged coronavirus	Related to the newly emerged coronavirus	Related to the newly emerged coronavirus	Related to the newly emerged coronavirus	Related to the newly emerged coronavirus	Related to the newly emerged coronavirus	Related to the newly emerged coronavirus	There is currently no drug treatment or vaccine for the novel coronavirus.	The novel coronavirus is transmissible from person to person.	The novel coronavirus is transmissible via droplets through coughing, sneezing or intimate contact	Up to 14 days	After a person has recovered from the disease, he/she is not necessarily immune to the novel coronavirus.	6	6	5	6	6	6	Yes	Yes	Yes	Yes	No
43	Male	Tertiary/University	Yes	Yes	Animal Health officer	Northern				Yes		Yes	Don't know	Don't know	7	5	Are at risk	Are at risk	Are at risk	Are at risk	Are at risk	Are at risk	Are at risk	Are at risk	Related to the newly emerged coronavirus	Related to the newly emerged coronavirus	Related to the newly emerged coronavirus	Related to the newly emerged coronavirus	Related to the newly emerged coronavirus	Related to the newly emerged coronavirus	Related to the newly emerged coronavirus	Related to the newly emerged coronavirus	Not related to the newly emerged coronavirus	There is a drug to treat the novel coronavirus.	The novel coronavirus is transmissible from person to person.	The novel coronavirus is transmissible via droplets through coughing, sneezing or intimate contact	Up to 14 days	After a person has recovered from the disease, he/she is not necessarily immune to the novel coronavirus.	4	4	4	4	3	4	Yes	Yes	Yes	Yes	Yes
39	Male	Tertiary/University	Yes	No	Optometrist	Greater Accra				Yes		Yes	Don't know	Don't know	6	6	Are at risk	Are at risk	Are at risk	Are at risk	Are at risk	Are at risk	Are at risk	Are at risk	Related to the newly emerged coronavirus	Related to the newly emerged coronavirus	Related to the newly emerged coronavirus	Related to the newly emerged coronavirus	Not related to the newly emerged coronavirus	Related to the newly emerged coronavirus	Related to the newly emerged coronavirus	Related to the newly emerged coronavirus	Related to the newly emerged coronavirus	There is currently no drug treatment or vaccine for the novel coronavirus.	The novel coronavirus is transmissible from person to person.	The novel coronavirus is transmissible via droplets through coughing, sneezing or intimate contact	Up to 14 days	After a person has recovered from the disease, he/she is not necessarily immune to the novel coronavirus.	5	4	6	5	3	3	Yes	Yes	Yes	Yes	Yes
26	Male	Tertiary/University	No	No	Health information officer	Volta				No		Yes	No	No	7	7	Are at risk	Are at risk	Are at risk	Are at risk	Are at risk	Are at risk	Are at risk	Are at risk	Related to the newly emerged coronavirus	Related to the newly emerged coronavirus	Related to the newly emerged coronavirus	Related to the newly emerged coronavirus	Related to the newly emerged coronavirus	Related to the newly emerged coronavirus	Related to the newly emerged coronavirus	Related to the newly emerged coronavirus	Related to the newly emerged coronavirus	There is currently no drug treatment or vaccine for the novel coronavirus.	The novel coronavirus is transmissible from person to person.	The novel coronavirus is transmissible via droplets through coughing, sneezing or intimate contact	Up to 14 days	After a person has recovered from the disease, he/she is not necessarily immune to the novel coronavirus.	4	2	2	7	4	6	Yes	Yes	Yes	Yes	Yes
55	Male	Tertiary/University	No	No	MedLab Professional	Greater Accra				Yes		Yes	No	No	6	6	Are at risk	Are at risk	Are at risk	Are at risk	Are at risk	Are at risk	Are at risk	Are at risk	Related to the newly emerged coronavirus	Related to the newly emerged coronavirus	Related to the newly emerged coronavirus	Related to the newly emerged coronavirus	Related to the newly emerged coronavirus	Related to the newly emerged coronavirus	Related to the newly emerged coronavirus	Related to the newly emerged coronavirus	Not related to the newly emerged coronavirus	There is currently no drug treatment or vaccine for the novel coronavirus.	The novel coronavirus is transmissible from person to person.	The novel coronavirus is transmissible via droplets through coughing, sneezing or intimate contact	Up to 14 days	After a person has recovered from the disease, he/she is not necessarily immune to the novel coronavirus.	5	4	4	6	5	5	Yes	Yes	Yes	Yes	Yes
38	Male	Tertiary/University	No	No	Disease Control Officer	Greater Accra				Yes		Yes	No	Yes, confirmed	6	7	Are at risk	Are at risk	Are at risk	Are at risk	Are at risk	Are at risk	Are at risk	Are at risk	Related to the newly emerged coronavirus	Related to the newly emerged coronavirus	Related to the newly emerged coronavirus	Related to the newly emerged coronavirus	Related to the newly emerged coronavirus	Related to the newly emerged coronavirus	Related to the newly emerged coronavirus	Related to the newly emerged coronavirus	Related to the newly emerged coronavirus	There is currently no drug treatment or vaccine for the novel coronavirus.	The novel coronavirus is transmissible from person to person.	The novel coronavirus is transmissible via droplets through coughing, sneezing or intimate contact	Up to 14 days	After a person has recovered from the disease, he/she is not necessarily immune to the novel coronavirus.	2	2	2	7	6	7	Yes	Yes	Yes	Yes	Yes
31	Female	Tertiary/University	No	No	Disease control officer	Ashanti				No		Yes	No	Yes, confirmed	6	6	Are at risk	Are at risk	Are at risk	Are at risk	Are at risk	Are at risk	Are at risk	Are at risk	Related to the newly emerged coronavirus	Related to the newly emerged coronavirus	Related to the newly emerged coronavirus	Related to the newly emerged coronavirus	Related to the newly emerged coronavirus	Related to the newly emerged coronavirus	Related to the newly emerged coronavirus	Related to the newly emerged coronavirus	Related to the newly emerged coronavirus	There is currently no drug treatment or vaccine for the novel coronavirus.	The novel coronavirus is transmissible from person to person.	The novel coronavirus is transmissible via droplets through coughing, sneezing or intimate contact	Up to 14 days	After a person has recovered from the disease, he/she is not necessarily immune to the novel coronavirus.	2	2	3	6	6	6	Yes	Yes	Yes	Yes	No
31	Female	Tertiary/University	Yes	No	Nursing	Greater Accra				No		Yes	No	Yes, confirmed	6	7	Are at risk	Are at risk	Are at risk	Are at risk	Are at risk	Are at risk	Are at risk	Are at risk	Related to the newly emerged coronavirus	Related to the newly emerged coronavirus	Related to the newly emerged coronavirus	Related to the newly emerged coronavirus	Related to the newly emerged coronavirus	Related to the newly emerged coronavirus	Related to the newly emerged coronavirus	Related to the newly emerged coronavirus	Not related to the newly emerged coronavirus	There is currently no drug treatment or vaccine for the novel coronavirus.	The novel coronavirus is transmissible from person to person.	The novel coronavirus is transmissible via droplets through coughing, sneezing or intimate contact	Up to 14 days	After a person has recovered from the disease, he/she is not necessarily immune to the novel coronavirus.	7	7	7	7	7	7	Yes	Yes	Yes	Yes	Yes
45	Male	Tertiary/University	No	No	Disease control Officer	Northern				Yes		Yes	No	No	6	6	Are at risk	Are at risk	Don't know	Don't know	Are at risk	Are at risk	Are at risk	Are at risk	Related to the newly emerged coronavirus	Related to the newly emerged coronavirus	Related to the newly emerged coronavirus	Related to the newly emerged coronavirus	Related to the newly emerged coronavirus	Related to the newly emerged coronavirus	Don't know	Don't know	Don't know	There is currently no drug treatment or vaccine for the novel coronavirus.	The novel coronavirus is transmissible from person to person.	The novel coronavirus is transmissible via droplets through coughing, sneezing or intimate contact	Up to 14 days	After a person has recovered from the disease, he/she is not necessarily immune to the novel coronavirus.	2	1	6	7	7	7	Yes	Yes	Yes	Yes	Yes
39	Male	Tertiary/University	No	No	Clinical psychologist	Central				Yes		Yes	No	Yes, confirmed	7	7	Are at risk	Are at risk	Are at risk	Are at risk	Are at risk	Are at risk	Are at risk	Are at risk	Related to the newly emerged coronavirus	Related to the newly emerged coronavirus	Related to the newly emerged coronavirus	Not related to the newly emerged coronavirus	Related to the newly emerged coronavirus	Related to the newly emerged coronavirus	Related to the newly emerged coronavirus	Not related to the newly emerged coronavirus	Not related to the newly emerged coronavirus	There is currently no drug treatment or vaccine for the novel coronavirus.	The novel coronavirus is transmissible from person to person.	The novel coronavirus is transmissible via droplets through coughing, sneezing or intimate contact	Up to 14 days	After a person has recovered from the disease, he/she is not necessarily immune to the novel coronavirus.	1	5	7	7	7	7	Yes	Yes	Yes	Yes	Yes
21	Male	Tertiary/University	No	No	Student	Volta				No		Yes	No	No	5	7	Are at risk	Don't know	Don't know	Don't know	Are at risk	Are at risk	Are at risk	Are at risk	Related to the newly emerged coronavirus	Related to the newly emerged coronavirus	Related to the newly emerged coronavirus	Related to the newly emerged coronavirus	Not related to the newly emerged coronavirus	Don't know	Related to the newly emerged coronavirus	Related to the newly emerged coronavirus	Don't know	There is a drug to treat the novel coronavirus.	The novel coronavirus is transmissible from person to person.	The novel coronavirus is transmissible via droplets through coughing, sneezing or intimate contact	Up to 14 days	After a person has recovered from the disease, he/she is not necessarily immune to the novel coronavirus.	7	1	1	7	7	7	Yes	Yes	Yes	Yes	Yes
21	Male	Tertiary/University	No	No	Student	Volta				No		Yes	No	No	5	7	Are at risk	Don't know	Don't know	Don't know	Are at risk	Are at risk	Are at risk	Are at risk	Related to the newly emerged coronavirus	Related to the newly emerged coronavirus	Related to the newly emerged coronavirus	Related to the newly emerged coronavirus	Not related to the newly emerged coronavirus	Don't know	Related to the newly emerged coronavirus	Related to the newly emerged coronavirus	Don't know	There is a drug to treat the novel coronavirus.	The novel coronavirus is transmissible from person to person.	The novel coronavirus is transmissible via droplets through coughing, sneezing or intimate contact	Up to 14 days	After a person has recovered from the disease, he/she is not necessarily immune to the novel coronavirus.	7	1	1	7	7	7	Yes	Yes	Yes	Yes	Yes
39	Male	Tertiary/University	Yes	No	Medical Doctor	Savannah				Yes		Yes	No	Yes, confirmed	6	7	Are at risk	Are at risk	Are at risk	Are at risk	Are at risk	Are at risk	Are at risk	Are at risk	Related to the newly emerged coronavirus	Related to the newly emerged coronavirus	Related to the newly emerged coronavirus	Related to the newly emerged coronavirus	Related to the newly emerged coronavirus	Related to the newly emerged coronavirus	Related to the newly emerged coronavirus	Related to the newly emerged coronavirus	Related to the newly emerged coronavirus	There is currently no drug treatment or vaccine for the novel coronavirus.	The novel coronavirus is transmissible from person to person.	The novel coronavirus is transmissible via droplets through coughing, sneezing or intimate contact	Up to 14 days	After a person has recovered from the disease, he/she is not necessarily immune to the novel coronavirus.	7	4	7	6	4	7	Yes	Yes	Yes	Yes	Yes
32	Male	Tertiary/University	No	No	Teacher	Greater Accra				No		Yes	No	No	7	7	Are at risk	Are not at risk	Are not at risk	Are at risk	Are at risk	Are at risk	Are at risk	Are at risk	Not related to the newly emerged coronavirus	Related to the newly emerged coronavirus	Related to the newly emerged coronavirus	Related to the newly emerged coronavirus	Related to the newly emerged coronavirus	Not related to the newly emerged coronavirus	Not related to the newly emerged coronavirus	Not related to the newly emerged coronavirus	Not related to the newly emerged coronavirus	There is a drug to treat the novel coronavirus.	The novel coronavirus is transmissible from person to person.	The novel coronavirus is transmissible via droplets through coughing, sneezing or intimate contact	Up to 3 days	After a person has recovered from the disease, he/she is not necessarily immune to the novel coronavirus.	5	3	4	7	7	7	Yes	Yes	Yes	No	Yes
36	Male	Tertiary/University	No	No	Teaching	Volta				No		Yes	No	No	5	5	Are at risk	Are at risk	Are at risk	Are at risk	Are at risk	Are at risk	Are at risk	Are at risk	Related to the newly emerged coronavirus	Related to the newly emerged coronavirus	Related to the newly emerged coronavirus	Related to the newly emerged coronavirus	Related to the newly emerged coronavirus	Not related to the newly emerged coronavirus	Not related to the newly emerged coronavirus	Not related to the newly emerged coronavirus	Not related to the newly emerged coronavirus	There is currently no drug treatment or vaccine for the novel coronavirus.	The novel coronavirus is transmissible from person to person.	The novel coronavirus is transmissible via droplets through coughing, sneezing or intimate contact	Up to 14 days	After a person has recovered from the disease, he/she is not necessarily immune to the novel coronavirus.	1	2	1	6	6	5	Yes	Yes	Yes	Yes	Yes
43	Female	Tertiary/University	No	No	Teaching	Volta				Yes		Yes	No	Don't know	6	7	Are at risk	Are at risk	Are at risk	Are at risk	Are at risk	Are at risk	Are at risk	Are at risk	Related to the newly emerged coronavirus	Related to the newly emerged coronavirus	Related to the newly emerged coronavirus	Related to the newly emerged coronavirus	Related to the newly emerged coronavirus	Related to the newly emerged coronavirus	Related to the newly emerged coronavirus	Related to the newly emerged coronavirus	Not related to the newly emerged coronavirus	There is a vaccine for the novel coronavirus.	The novel coronavirus is transmissible from person to person.	The novel coronavirus is transmissible via droplets through coughing, sneezing or intimate contact	Up to 14 days	Don't know	7	6	5	7	7	5	Yes	Yes	Yes	Yes	Yes
43	Female	Tertiary/University	No	No	Teaching	Volta				Yes		Yes	No	Don't know	6	7	Are at risk	Are at risk	Are at risk	Are at risk	Are at risk	Are at risk	Are at risk	Are at risk	Related to the newly emerged coronavirus	Related to the newly emerged coronavirus	Related to the newly emerged coronavirus	Related to the newly emerged coronavirus	Related to the newly emerged coronavirus	Related to the newly emerged coronavirus	Related to the newly emerged coronavirus	Related to the newly emerged coronavirus	Not related to the newly emerged coronavirus	There is a vaccine for the novel coronavirus.	The novel coronavirus is transmissible from person to person.	The novel coronavirus is transmissible via droplets through coughing, sneezing or intimate contact	Up to 14 days	Don't know	7	6	5	7	7	5	Yes	Yes	Yes	Yes	Yes
28	Male	Tertiary/University	Yes	No	Medical Doctor	Greater Accra				No		Yes	No	Yes, confirmed	7	7	Are at risk	Are at risk	Are at risk	Are at risk	Are at risk	Are at risk	Are at risk	Are at risk	Related to the newly emerged coronavirus	Related to the newly emerged coronavirus	Related to the newly emerged coronavirus	Related to the newly emerged coronavirus	Related to the newly emerged coronavirus	Related to the newly emerged coronavirus	Related to the newly emerged coronavirus	Related to the newly emerged coronavirus	Related to the newly emerged coronavirus	There is currently no drug treatment or vaccine for the novel coronavirus.	The novel coronavirus is transmissible from person to person.	The novel coronavirus is transmissible via droplets through coughing, sneezing or intimate contact	Up to 14 days	After a person has recovered from the disease, he/she is not necessarily immune to the novel coronavirus.	1	1	1	7	7	7	Yes	Yes	Yes	Yes	Yes
39	Male	Tertiary/University	No	Yes	Data analyst	Eastern				Yes		Yes	Don't know	Yes, but not confirmed	7	7	Are at risk	Are at risk	Are at risk	Are at risk	Are at risk	Are at risk	Are at risk	Are at risk	Related to the newly emerged coronavirus	Related to the newly emerged coronavirus	Related to the newly emerged coronavirus	Related to the newly emerged coronavirus	Related to the newly emerged coronavirus	Related to the newly emerged coronavirus	Related to the newly emerged coronavirus	Related to the newly emerged coronavirus	Related to the newly emerged coronavirus	There is currently no drug treatment or vaccine for the novel coronavirus.	The novel coronavirus is transmissible from person to person.	The novel coronavirus is transmissible via droplets through coughing, sneezing or intimate contact	Up to 14 days	After a person has recovered from the disease, he/she is not necessarily immune to the novel coronavirus.	6	4	5	7	1	4	Yes	Yes	Yes	Yes	Yes
26	Female	Tertiary/University	Yes	No	Health worker	Central				No		Yes	No	No	6	6	Are at risk	Are at risk	Are at risk	Are at risk	Are at risk	Are at risk	Are at risk	Are at risk	Related to the newly emerged coronavirus	Related to the newly emerged coronavirus	Related to the newly emerged coronavirus	Related to the newly emerged coronavirus	Related to the newly emerged coronavirus	Don't know	Related to the newly emerged coronavirus	Related to the newly emerged coronavirus	Related to the newly emerged coronavirus	Donâ€™t know	The novel coronavirus is transmissible from person to person.	The novel coronavirus is transmissible via droplets through coughing, sneezing or intimate contact	Up to 14 days	Don't know	5	5	4	7	5	6	Yes	Yes	Yes	Yes	Yes
54	Female	Tertiary/University	Yes	No	Professional Nurse	Greater Accra				No		Yes	No	Don't know	7	7	Are at risk	Are at risk	Are at risk	Are at risk	Are at risk	Are at risk	Are at risk	Are at risk	Related to the newly emerged coronavirus	Related to the newly emerged coronavirus	Related to the newly emerged coronavirus	Related to the newly emerged coronavirus	Related to the newly emerged coronavirus	Related to the newly emerged coronavirus	Related to the newly emerged coronavirus	Don't know	Related to the newly emerged coronavirus	There is currently no drug treatment or vaccine for the novel coronavirus.	The novel coronavirus is transmissible from person to person.	The novel coronavirus is transmissible via droplets through coughing, sneezing or intimate contact	Up to 14 days	After a person has recovered from the disease, he/she is not necessarily immune to the novel coronavirus.	1	5	7	7	3	7	Yes	Yes	Yes	Yes	Yes
32	Female	Tertiary/University	No	No	Nutrition officer	Greater Accra				Yes		Yes	No	No	7	7	Are at risk	Are at risk	Are at risk	Are at risk	Are at risk	Are at risk	Are at risk	Are at risk	Related to the newly emerged coronavirus	Related to the newly emerged coronavirus	Related to the newly emerged coronavirus	Related to the newly emerged coronavirus	Don't know	Not related to the newly emerged coronavirus	Related to the newly emerged coronavirus	Related to the newly emerged coronavirus	Related to the newly emerged coronavirus	There is currently no drug treatment or vaccine for the novel coronavirus.	The novel coronavirus is transmissible from person to person.	The novel coronavirus is transmissible via droplets through coughing, sneezing or intimate contact	Up to 14 days	After a person has recovered from the disease, he/she is not necessarily immune to the novel coronavirus.	4	4	3	6	6	6	Yes	Yes	Yes	Yes	Yes
32	Male	Tertiary/University	Yes	No	Disease control	Central		Rural area		Yes	I live with 1 or more persons	Yes	No	Yes, confirmed	7	7	Are at risk	Are at risk	Are not at risk	Are at risk	Are at risk	Are at risk	Are at risk	Are at risk	Related to the newly emerged coronavirus	Related to the newly emerged coronavirus	Related to the newly emerged coronavirus	Related to the newly emerged coronavirus	Related to the newly emerged coronavirus	Related to the newly emerged coronavirus	Related to the newly emerged coronavirus	Related to the newly emerged coronavirus	Related to the newly emerged coronavirus	There is currently no drug treatment or vaccine for the novel coronavirus.	The novel coronavirus is transmissible from person to person.	The novel coronavirus is transmissible via droplets through coughing, sneezing or intimate contact	Up to 14 days	After a person has recovered from the disease, he/she is not necessarily immune to the novel coronavirus.	7	1	7	7	1	7	Yes	Yes	Yes	Yes	Yes
27	Female	Tertiary/University	No	No	Dietician	Northern		Rural area		No	I live with 1 or more persons	Yes	Don't know	No	5	6	Are at risk	Are at risk	Are at risk	Are at risk	Are at risk	Are at risk	Are at risk	Are at risk	Related to the newly emerged coronavirus	Related to the newly emerged coronavirus	Related to the newly emerged coronavirus	Related to the newly emerged coronavirus	Related to the newly emerged coronavirus	Related to the newly emerged coronavirus	Related to the newly emerged coronavirus	Related to the newly emerged coronavirus	Related to the newly emerged coronavirus	There is currently no drug treatment or vaccine for the novel coronavirus.	The novel coronavirus is transmissible from person to person.	The novel coronavirus is transmissible via droplets through coughing, sneezing or intimate contact	Up to 14 days	After a person has recovered from the disease, he/she is not necessarily immune to the novel coronavirus.	4	3	3	5	5	7	Yes	Yes	Yes	Yes	Yes
30	Male	Tertiary/University	Yes	No	doctor	Ashanti		Urban area		Yes	I live with 1 or more persons	Yes	No	Yes, confirmed	6	6	Are at risk	Are at risk	Are not at risk	Are not at risk	Are at risk	Are at risk	Are at risk	Are at risk	Related to the newly emerged coronavirus	Related to the newly emerged coronavirus	Related to the newly emerged coronavirus	Related to the newly emerged coronavirus	Related to the newly emerged coronavirus	Related to the newly emerged coronavirus	Related to the newly emerged coronavirus	Related to the newly emerged coronavirus	Related to the newly emerged coronavirus	There is currently no drug treatment or vaccine for the novel coronavirus.	The novel coronavirus is transmissible from person to person.	The novel coronavirus is transmissible via droplets through coughing, sneezing or intimate contact	Up to 3 days	After a person has recovered from the disease, he/she is not necessarily immune to the novel coronavirus.	7	2	3	6	3	5	Yes	Yes	Yes	Yes	Yes
34	Male	Tertiary/University	No	Yes	Engineer	Ashanti		Urban area		No	I live alone	Yes	No	No	7	7	Are at risk	Are at risk	Are at risk	Are not at risk	Are at risk	Are at risk	Are at risk	Are at risk	Related to the newly emerged coronavirus	Related to the newly emerged coronavirus	Related to the newly emerged coronavirus	Related to the newly emerged coronavirus	Related to the newly emerged coronavirus	Related to the newly emerged coronavirus	Related to the newly emerged coronavirus	Related to the newly emerged coronavirus	Not related to the newly emerged coronavirus	There is currently no drug treatment or vaccine for the novel coronavirus.	The novel coronavirus is transmissible from person to person.	The novel coronavirus is transmissible via droplets through coughing, sneezing or intimate contact	Up to 14 days	After a person has recovered from the disease, he/she is not necessarily immune to the novel coronavirus.	2	6	2	7	4	7	Yes	Yes	Yes	No	Yes
34	Female	Tertiary/University	Yes	No	Nurse	Ashanti		Urban area		Yes	I live with 1 or more persons	Yes	No	Yes, but not confirmed	5	5	Are at risk	Are at risk	Are at risk	Are at risk	Are at risk	Are at risk	Are at risk	Are at risk	Related to the newly emerged coronavirus	Related to the newly emerged coronavirus	Related to the newly emerged coronavirus	Related to the newly emerged coronavirus	Related to the newly emerged coronavirus	Related to the newly emerged coronavirus	Related to the newly emerged coronavirus	Related to the newly emerged coronavirus	Not related to the newly emerged coronavirus	There is currently no drug treatment or vaccine for the novel coronavirus.	The novel coronavirus is transmissible from person to person.	The novel coronavirus is transmissible via droplets through coughing, sneezing or intimate contact	Up to 14 days	After a person has recovered from the disease, he/she is not necessarily immune to the novel coronavirus.	5	3	5	6	3	7	Yes	Yes	Yes	Yes	Yes
28	Male	Primary/Mid/Secondary	No	No	Chef	Ashanti		Rural area		No	I live with 1 or more persons	Yes	No	No	7	7	Are at risk	Are at risk	Are at risk	Are not at risk	Don't know	Don't know	Are at risk	Are at risk	Related to the newly emerged coronavirus	Related to the newly emerged coronavirus	Related to the newly emerged coronavirus	Related to the newly emerged coronavirus	Related to the newly emerged coronavirus	Related to the newly emerged coronavirus	Related to the newly emerged coronavirus	Not related to the newly emerged coronavirus	Not related to the newly emerged coronavirus	There is both a drug for the treatment and a vaccine for the novel coronavirus.	The novel coronavirus is transmissible from person to person.	The novel coronavirus is transmissible via droplets through coughing, sneezing or intimate contact	Up to 14 days	Don't know	1	1	1	7	7	7	Yes	Yes	Yes	Yes	Yes
22	Female	No school	No	No	Student	Ashanti		Urban area		Yes	I live with 1 or more persons	Yes	No	No	5	7	Are at risk	Are at risk	Are at risk	Are at risk	Are at risk	Are at risk	Are at risk	Are at risk	Related to the newly emerged coronavirus	Related to the newly emerged coronavirus	Related to the newly emerged coronavirus	Related to the newly emerged coronavirus	Related to the newly emerged coronavirus	Not related to the newly emerged coronavirus	Related to the newly emerged coronavirus	Don't know	Don't know	There is a vaccine for the novel coronavirus.	The novel coronavirus is transmissible from person to person.	The novel coronavirus is transmissible via droplets through coughing, sneezing or intimate contact	Up to 14 days	Don't know	4	4	1	7	1	7	Yes	Yes	Yes	Yes	Yes
22	Female	Tertiary/University	No	No	Student	Volta		Ho	Urban area	Yes	I live with 1 or more persons	Yes	No	No	7	7	Are at risk	Are at risk	Are at risk	Are at risk	Are at risk	Are at risk	Are at risk	Are at risk	Related to the newly emerged coronavirus	Related to the newly emerged coronavirus	Related to the newly emerged coronavirus	Related to the newly emerged coronavirus	Related to the newly emerged coronavirus	Related to the newly emerged coronavirus	Related to the newly emerged coronavirus	Related to the newly emerged coronavirus	Related to the newly emerged coronavirus	There is currently no drug treatment or vaccine for the novel coronavirus.	The novel coronavirus is transmissible from person to person.	The novel coronavirus is transmissible via droplets through coughing, sneezing or intimate contact	Up to 14 days	After a person has recovered from the disease, he/she is not necessarily immune to the novel coronavirus.	7	7	7	7	6	7	Yes	Yes	Yes	Yes	Yes
25	Male	Tertiary/University	No	Yes	Disease Control Officer	Volta		Aflao	Urban area	Yes	I live with 1 or more persons	Yes	Don't know	No	7	7	Are at risk	Are at risk	Are at risk	Are at risk	Are at risk	Are at risk	Are at risk	Are at risk	Related to the newly emerged coronavirus	Related to the newly emerged coronavirus	Related to the newly emerged coronavirus	Related to the newly emerged coronavirus	Related to the newly emerged coronavirus	Related to the newly emerged coronavirus	Related to the newly emerged coronavirus	Related to the newly emerged coronavirus	Related to the newly emerged coronavirus	There is currently no drug treatment or vaccine for the novel coronavirus.	The novel coronavirus is transmissible from person to person.	The novel coronavirus is transmissible via droplets through coughing, sneezing or intimate contact	Up to 14 days	After a person has recovered from the disease, he/she is not necessarily immune to the novel coronavirus.	4	2	4	7	6	6	Yes	No	Yes	Yes	Yes
25	Male	Tertiary/University	No	No	Teacher	Volta		Ho - Dome	Urban area	No	I live with 1 or more persons	Yes	No	No	7	7	Are at risk	Are not at risk	Are not at risk	Are not at risk	Are at risk	Are at risk	Are at risk	Are at risk	Related to the newly emerged coronavirus	Related to the newly emerged coronavirus	Related to the newly emerged coronavirus	Don't know	Related to the newly emerged coronavirus	Not related to the newly emerged coronavirus	Related to the newly emerged coronavirus	Don't know	Don't know	There is currently no drug treatment or vaccine for the novel coronavirus.	The novel coronavirus is transmissible from person to person.	The novel coronavirus is transmissible via droplets through coughing, sneezing or intimate contact	Up to 14 days	After a person has recovered from the disease, he/she is not necessarily immune to the novel coronavirus.	1	1	1	7	3	7	Yes	Yes	Yes	Yes	Yes
25	Male	Tertiary/University	No	No	Health educator	Volta		Anfoega Akukome	Urban area	No	I live with 1 or more persons	Yes	No	No	7	7	Are at risk	Are at risk	Are at risk	Are at risk	Are at risk	Are at risk	Are at risk	Are at risk	Related to the newly emerged coronavirus	Related to the newly emerged coronavirus	Related to the newly emerged coronavirus	Related to the newly emerged coronavirus	Related to the newly emerged coronavirus	Not related to the newly emerged coronavirus	Related to the newly emerged coronavirus	Related to the newly emerged coronavirus	Related to the newly emerged coronavirus	There is currently no drug treatment or vaccine for the novel coronavirus.	The novel coronavirus is transmissible from person to person.	The novel coronavirus is transmissible via droplets through coughing, sneezing or intimate contact	Up to 14 days	After a person has recovered from the disease, he/she is not necessarily immune to the novel coronavirus.	4	4	2	7	7	7	Yes	Yes	Yes	Yes	Yes
23	Female	Tertiary/University	No	No	Student	Volta		Ho	Urban area	No	I live with 1 or more persons	Yes	No	No	6	6	Are at risk	Are at risk	Are at risk	Are at risk	Are at risk	Are at risk	Are at risk	Are at risk	Related to the newly emerged coronavirus	Related to the newly emerged coronavirus	Related to the newly emerged coronavirus	Related to the newly emerged coronavirus	Related to the newly emerged coronavirus	Don't know	Related to the newly emerged coronavirus	Related to the newly emerged coronavirus	Not related to the newly emerged coronavirus	There is currently no drug treatment or vaccine for the novel coronavirus.	The novel coronavirus is transmissible from person to person.	The novel coronavirus is transmissible via droplets through coughing, sneezing or intimate contact	Up to 14 days	After a person has recovered from the disease, he/she is not necessarily immune to the novel coronavirus.	4	2	4	7	6	7	Yes	Yes	Yes	Yes	Yes
22	Male	Tertiary/University	No	No	Student	Volta		Hohoe	Urban area	Yes	I live with 1 or more persons	Yes	No	No	6	6	Are at risk	Are at risk	Are at risk	Are at risk	Are at risk	Are at risk	Are at risk	Are at risk	Related to the newly emerged coronavirus	Related to the newly emerged coronavirus	Related to the newly emerged coronavirus	Don't know	Related to the newly emerged coronavirus	Related to the newly emerged coronavirus	Related to the newly emerged coronavirus	Related to the newly emerged coronavirus	Not related to the newly emerged coronavirus	There is currently no drug treatment or vaccine for the novel coronavirus.	The novel coronavirus is transmissible from person to person.	The novel coronavirus is transmissible via droplets through coughing, sneezing or intimate contact	Up to 14 days	After a person has recovered from the disease, he/she is not necessarily immune to the novel coronavirus.	1	3	2	6	6	6	Yes	Yes	Yes	Yes	Yes
29	Male	Tertiary/University	No	No	Student	Volta		Ho	Urban area	Yes	I live alone	Yes	Don't know	No	4	5	Are at risk	Are not at risk	Are at risk	Are at risk	Are at risk	Are at risk	Are at risk	Are at risk	Related to the newly emerged coronavirus	Related to the newly emerged coronavirus	Related to the newly emerged coronavirus	Related to the newly emerged coronavirus	Don't know	Related to the newly emerged coronavirus	Related to the newly emerged coronavirus	Related to the newly emerged coronavirus	Not related to the newly emerged coronavirus	There is currently no drug treatment or vaccine for the novel coronavirus.	The novel coronavirus is transmissible from person to person.	The novel coronavirus is transmissible via droplets through coughing, sneezing or intimate contact	Up to 14 days	After a person has recovered from the disease, he/she is immune to the novel coronavirus.	3	5	4	5	5	6	Yes	Yes	Yes	No	Yes
22	Male	Primary/Mid/Secondary	No	No	Teacher	Ashanti		Abrepo	Rural area	Yes	I live with 1 or more persons	Yes	No	Don't know	7	5	Are at risk	Are at risk	Are not at risk	Are not at risk	Are at risk	Are at risk	Are at risk	Are at risk	Related to the newly emerged coronavirus	Related to the newly emerged coronavirus	Related to the newly emerged coronavirus	Related to the newly emerged coronavirus	Related to the newly emerged coronavirus	Related to the newly emerged coronavirus	Related to the newly emerged coronavirus	Related to the newly emerged coronavirus	Not related to the newly emerged coronavirus	There is currently no drug treatment or vaccine for the novel coronavirus.	The novel coronavirus is transmissible from person to person.	The novel coronavirus is transmissible via droplets through coughing, sneezing or intimate contact	Up to 14 days	Don't know	7	4	4	6	5	5	Yes	Yes	Yes	Yes	Yes
24	Male	Tertiary/University	No	No	Student	Western		Nkroful	Rural area	Yes	I live with 1 or more persons	Yes	No	No	6	6	Are at risk	Are at risk	Don't know	Don't know	Are at risk	Don't know	Are at risk	Are at risk	Related to the newly emerged coronavirus	Related to the newly emerged coronavirus	Related to the newly emerged coronavirus	Related to the newly emerged coronavirus	Related to the newly emerged coronavirus	Related to the newly emerged coronavirus	Related to the newly emerged coronavirus	Related to the newly emerged coronavirus	Not related to the newly emerged coronavirus	There is currently no drug treatment or vaccine for the novel coronavirus.	The novel coronavirus is transmissible from person to person.	The novel coronavirus is transmissible via droplets through coughing, sneezing or intimate contact	Up to 14 days	After a person has recovered from the disease, he/she is not necessarily immune to the novel coronavirus.	6	6	2	7	6	7	Yes	Yes	Yes	Yes	Yes
22	Female	Tertiary/University	No	No	Student	Volta		Hohoe	Urban area	Yes	I live with 1 or more persons	Yes	No	No	7	7	Are at risk	Are at risk	Are at risk	Are at risk	Are at risk	Are at risk	Are at risk	Are at risk	Related to the newly emerged coronavirus	Related to the newly emerged coronavirus	Related to the newly emerged coronavirus	Related to the newly emerged coronavirus	Related to the newly emerged coronavirus	Not related to the newly emerged coronavirus	Related to the newly emerged coronavirus	Don't know	Not related to the newly emerged coronavirus	There is currently no drug treatment or vaccine for the novel coronavirus.	The novel coronavirus is transmissible from person to person.	The novel coronavirus is transmissible via droplets through coughing, sneezing or intimate contact	Up to 14 days	After a person has recovered from the disease, he/she is not necessarily immune to the novel coronavirus.	3	2	1	7	6	7	Yes	Yes	Yes	Yes	Yes
18	Male	Tertiary/University	No	No	Student	Volta		Ho	Urban area	No	I live with 1 or more persons	Yes	No	No	5	7	Are not at risk	Are not at risk	Are not at risk	Are not at risk	Are at risk	Are at risk	Are at risk	Are at risk	Related to the newly emerged coronavirus	Related to the newly emerged coronavirus	Related to the newly emerged coronavirus	Related to the newly emerged coronavirus	Related to the newly emerged coronavirus	Not related to the newly emerged coronavirus	Related to the newly emerged coronavirus	Related to the newly emerged coronavirus	Not related to the newly emerged coronavirus	There is currently no drug treatment or vaccine for the novel coronavirus.	The novel coronavirus is transmissible from person to person.	The novel coronavirus is transmissible via droplets through coughing, sneezing or intimate contact	Up to 14 days	After a person has recovered from the disease, he/she is not necessarily immune to the novel coronavirus.	5	3	3	7	4	7	Yes	Yes	Yes	Yes	Yes
29	Male	Tertiary/University	No	Don't know	Ghana immigration officer	Volta		Aflao	Rural area	No	I live with 1 or more persons	Yes	Don't know	Don't know	3	3	Are at risk	Are at risk	Are at risk	Are not at risk	Don't know	Don't know	Don't know	Don't know	Don't know	Don't know	Don't know	Don't know	Don't know	Don't know	Don't know	Don't know	Don't know	There is currently no drug treatment or vaccine for the novel coronavirus.	The novel coronavirus is transmissible from person to person.	The novel coronavirus is transmissible via droplets through coughing, sneezing or intimate contact	Up to 14 days	Don't know	7	6	7	6	6	6	Yes	Yes	No	Yes	Yes
22	Male	Tertiary/University	No	Yes	Student e	Volta		Hohoe	Rural area	No	I live alone	Yes	Yes, confirmed	Yes, but not confirmed	5	4	Are at risk	Are at risk	Are at risk	Are at risk	Are at risk	Are at risk	Are at risk	Are at risk	Related to the newly emerged coronavirus	Related to the newly emerged coronavirus	Related to the newly emerged coronavirus	Related to the newly emerged coronavirus	Related to the newly emerged coronavirus	Related to the newly emerged coronavirus	Related to the newly emerged coronavirus	Related to the newly emerged coronavirus	Not related to the newly emerged coronavirus	There is currently no drug treatment or vaccine for the novel coronavirus.	The novel coronavirus is transmissible from person to person.	The novel coronavirus is transmissible via droplets through coughing, sneezing or intimate contact	Up to 14 days	After a person has recovered from the disease, he/she is immune to the novel coronavirus.	5	5	5	6	5	5	Yes	Yes	Yes	Yes	Yes
22	Male	Primary/Mid/Secondary	No	No	Complete SHS	Volta		Ho	Rural area	No	I live with 1 or more persons	Yes	No	No	7	6	Don't know	Don't know	Don't know	Don't know	Don't know	Don't know	Don't know	Don't know	Related to the newly emerged coronavirus	Related to the newly emerged coronavirus	Don't know	Don't know	Related to the newly emerged coronavirus	Don't know	Don't know	Don't know	Related to the newly emerged coronavirus	There is currently no drug treatment or vaccine for the novel coronavirus.	The novel coronavirus is transmissible from person to person.	The novel coronavirus is transmissible via droplets through coughing, sneezing or intimate contact	Up to 14 days	After a person has recovered from the disease, he/she is immune to the novel coronavirus.	7	6	6	7	7	7	Yes	Yes	Yes	No	No
26	Male	Tertiary/University	No	No	Student	Volta		Hohoe	Rural area	No	I live alone	Yes	No	No	7	7	Are at risk	Are at risk	Are at risk	Are at risk	Are at risk	Are at risk	Are at risk	Are at risk	Related to the newly emerged coronavirus	Related to the newly emerged coronavirus	Related to the newly emerged coronavirus	Related to the newly emerged coronavirus	Related to the newly emerged coronavirus	Related to the newly emerged coronavirus	Related to the newly emerged coronavirus	Related to the newly emerged coronavirus	Related to the newly emerged coronavirus	There is currently no drug treatment or vaccine for the novel coronavirus.	The novel coronavirus is transmissible from person to person.	The novel coronavirus is transmissible via droplets through coughing, sneezing or intimate contact	Up to 14 days	After a person has recovered from the disease, he/she is not necessarily immune to the novel coronavirus.	7	2	2	7	1	7	Yes	Yes	Yes	Yes	Yes
23	Female	Tertiary/University	No	No	Student	Greater Accra		Ablekuma	Urban area	Yes	I live with 1 or more persons	Yes	No	No	7	7	Are at risk	Are at risk	Are at risk	Are at risk	Are at risk	Are at risk	Are at risk	Are at risk	Related to the newly emerged coronavirus	Related to the newly emerged coronavirus	Related to the newly emerged coronavirus	Related to the newly emerged coronavirus	Related to the newly emerged coronavirus	Don't know	Related to the newly emerged coronavirus	Related to the newly emerged coronavirus	Not related to the newly emerged coronavirus	There is currently no drug treatment or vaccine for the novel coronavirus.	The novel coronavirus is transmissible from person to person.	The novel coronavirus is transmissible via droplets through coughing, sneezing or intimate contact	Up to 14 days	After a person has recovered from the disease, he/she is not necessarily immune to the novel coronavirus.	3	1	5	7	2	3	Yes	No	No	Yes	Yes
24	Male	Tertiary/University	No	No	Student	Volta		Hohoe	Urban area	Yes	I live with 1 or more persons	Yes	No	No	7	7	Are not at risk	Are not at risk	Are not at risk	Are not at risk	Are at risk	Are at risk	Are at risk	Are at risk	Related to the newly emerged coronavirus	Related to the newly emerged coronavirus	Related to the newly emerged coronavirus	Related to the newly emerged coronavirus	Related to the newly emerged coronavirus	Related to the newly emerged coronavirus	Related to the newly emerged coronavirus	Related to the newly emerged coronavirus	Related to the newly emerged coronavirus	There is currently no drug treatment or vaccine for the novel coronavirus.	The novel coronavirus is transmissible from person to person.	The novel coronavirus is transmissible via droplets through coughing, sneezing or intimate contact	Up to 14 days	After a person has recovered from the disease, he/she is not necessarily immune to the novel coronavirus.	4	6	4	5	7	7	Yes	Yes	Yes	Yes	Yes
22	Male	Tertiary/University	No	No	Student	Volta		Akatsi north	Rural area	Yes	I live with 1 or more persons	Yes	No	No	6	7	Are at risk	Are at risk	Are at risk	Are at risk	Are not at risk	Are not at risk	Are at risk	Are at risk	Related to the newly emerged coronavirus	Related to the newly emerged coronavirus	Related to the newly emerged coronavirus	Not related to the newly emerged coronavirus	Not related to the newly emerged coronavirus	Not related to the newly emerged coronavirus	Not related to the newly emerged coronavirus	Related to the newly emerged coronavirus	Not related to the newly emerged coronavirus	There is currently no drug treatment or vaccine for the novel coronavirus.	The novel coronavirus is transmissible from person to person.	The novel coronavirus is transmissible via droplets through coughing, sneezing or intimate contact	Up to 14 days	After a person has recovered from the disease, he/she is not necessarily immune to the novel coronavirus.	3	1	6	7	7	7	Yes	Yes	Yes	Yes	Yes
22	Female	Tertiary/University	Yes	No	Student	Volta		Adaklu	Rural area	Yes	I live with 1 or more persons	Yes	No	No	7	7	Are at risk	Are at risk	Are at risk	Are at risk	Are at risk	Are at risk	Are at risk	Are at risk	Related to the newly emerged coronavirus	Related to the newly emerged coronavirus	Related to the newly emerged coronavirus	Related to the newly emerged coronavirus	Related to the newly emerged coronavirus	Related to the newly emerged coronavirus	Related to the newly emerged coronavirus	Related to the newly emerged coronavirus	Not related to the newly emerged coronavirus	There is currently no drug treatment or vaccine for the novel coronavirus.	The novel coronavirus is transmissible from person to person.	The novel coronavirus is transmissible via droplets through coughing, sneezing or intimate contact	Up to 14 days	After a person has recovered from the disease, he/she is immune to the novel coronavirus.	7	7	7	7	7	7	Yes	Yes	Yes	Yes	Yes
25	Male	Tertiary/University	No	No	Student	Volta		Meteu	Rural area	Yes	I live with 1 or more persons	Yes	No	No	7	7	Are at risk	Are not at risk	Are at risk	Are at risk	Are at risk	Are at risk	Are at risk	Are at risk	Related to the newly emerged coronavirus	Related to the newly emerged coronavirus	Related to the newly emerged coronavirus	Related to the newly emerged coronavirus	Related to the newly emerged coronavirus	Related to the newly emerged coronavirus	Related to the newly emerged coronavirus	Related to the newly emerged coronavirus	Related to the newly emerged coronavirus	There is currently no drug treatment or vaccine for the novel coronavirus.	The novel coronavirus is transmissible from person to person.	The novel coronavirus is transmissible via droplets through coughing, sneezing or intimate contact	Up to 14 days	After a person has recovered from the disease, he/she is not necessarily immune to the novel coronavirus.	1	1	1	7	7	7	Yes	Yes	Yes	Yes	Yes
23	Male	Tertiary/University	No	No	Student	Volta		Afadzato South	Urban area	No	I live with 1 or more persons	Yes	No	No	6	6	Are at risk	Are at risk	Are at risk	Are at risk	Are at risk	Are at risk	Are at risk	Are at risk	Related to the newly emerged coronavirus	Related to the newly emerged coronavirus	Related to the newly emerged coronavirus	Related to the newly emerged coronavirus	Related to the newly emerged coronavirus	Related to the newly emerged coronavirus	Related to the newly emerged coronavirus	Related to the newly emerged coronavirus	Related to the newly emerged coronavirus	There is currently no drug treatment or vaccine for the novel coronavirus.	The novel coronavirus is transmissible from person to person.	The novel coronavirus is transmissible via droplets through coughing, sneezing or intimate contact	Up to 14 days	After a person has recovered from the disease, he/she is not necessarily immune to the novel coronavirus.	1	1	1	7	7	7	Yes	Yes	Yes	Yes	Yes
38	Female	Tertiary/University	No	No	Health Tutor	Ashanti		Kumasi	Urban area	Yes	I live with 1 or more persons	Yes	No	No	7	7	Are at risk	Are at risk	Are not at risk	Are not at risk	Are at risk	Are at risk	Are at risk	Are at risk	Related to the newly emerged coronavirus	Related to the newly emerged coronavirus	Related to the newly emerged coronavirus	Related to the newly emerged coronavirus	Related to the newly emerged coronavirus	Related to the newly emerged coronavirus	Related to the newly emerged coronavirus	Related to the newly emerged coronavirus	Related to the newly emerged coronavirus	There is currently no drug treatment or vaccine for the novel coronavirus.	The novel coronavirus is transmissible from person to person.	The novel coronavirus is transmissible via droplets through coughing, sneezing or intimate contact	Up to 14 days	After a person has recovered from the disease, he/she is not necessarily immune to the novel coronavirus.	1	1	4	7	1	5	Yes	Yes	Yes	Yes	Yes
27	Male	Tertiary/University	No	No	TEACHING	Savannah		BOLE	Urban area	No	I live with 1 or more persons	Yes	No	No	6	6	Are at risk	Are at risk	Are at risk	Are at risk	Are at risk	Are at risk	Are at risk	Are at risk	Related to the newly emerged coronavirus	Related to the newly emerged coronavirus	Related to the newly emerged coronavirus	Related to the newly emerged coronavirus	Related to the newly emerged coronavirus	Related to the newly emerged coronavirus	Related to the newly emerged coronavirus	Related to the newly emerged coronavirus	Not related to the newly emerged coronavirus	There is currently no drug treatment or vaccine for the novel coronavirus.	The novel coronavirus is transmissible from person to person.	The novel coronavirus is transmissible via droplets through coughing, sneezing or intimate contact	Up to 14 days	After a person has recovered from the disease, he/she is immune to the novel coronavirus.	6	3	2	7	6	7	Yes	Yes	Yes	Yes	No
38	Female	Tertiary/University	No	No	Health worker	Greater Accra		Accra	Urban area	Yes	I live with 1 or more persons	Yes	No	Yes, confirmed	6	5	Are at risk	Are at risk	Are at risk	Are at risk	Are at risk	Are at risk	Are at risk	Are at risk	Related to the newly emerged coronavirus	Related to the newly emerged coronavirus	Related to the newly emerged coronavirus	Related to the newly emerged coronavirus	Related to the newly emerged coronavirus	Related to the newly emerged coronavirus	Related to the newly emerged coronavirus	Related to the newly emerged coronavirus	Related to the newly emerged coronavirus	There is currently no drug treatment or vaccine for the novel coronavirus.	The novel coronavirus is transmissible from person to person.	The novel coronavirus is transmissible via droplets through coughing, sneezing or intimate contact	Up to 14 days	After a person has recovered from the disease, he/she is not necessarily immune to the novel coronavirus.	5	2	6	6	4	6	Yes	Yes	Yes	Yes	Yes
22	Male	Tertiary/University	No	No	Student	Volta		Ve Golokwati	Rural area	No	I live with 1 or more persons	Yes	No	No	7	7	Are at risk	Are at risk	Are at risk	Are at risk	Are at risk	Are at risk	Are at risk	Are at risk	Related to the newly emerged coronavirus	Related to the newly emerged coronavirus	Related to the newly emerged coronavirus	Related to the newly emerged coronavirus	Related to the newly emerged coronavirus	Related to the newly emerged coronavirus	Related to the newly emerged coronavirus	Related to the newly emerged coronavirus	Not related to the newly emerged coronavirus	There is currently no drug treatment or vaccine for the novel coronavirus.	The novel coronavirus is transmissible from person to person.	The novel coronavirus is transmissible via droplets through coughing, sneezing or intimate contact	Up to 14 days	After a person has recovered from the disease, he/she is not necessarily immune to the novel coronavirus.	7	7	7	7	7	7	Yes	No	Yes	Yes	No
26	Male	Tertiary/University	No	No	Student	Volta		HOHOE/ trevi	Urban area	Yes	I live with 1 or more persons	Yes	No	No	5	6	Are at risk	Are at risk	Are at risk	Are at risk	Are at risk	Are at risk	Are at risk	Are at risk	Related to the newly emerged coronavirus	Related to the newly emerged coronavirus	Related to the newly emerged coronavirus	Related to the newly emerged coronavirus	Related to the newly emerged coronavirus	Related to the newly emerged coronavirus	Related to the newly emerged coronavirus	Related to the newly emerged coronavirus	Not related to the newly emerged coronavirus	There is currently no drug treatment or vaccine for the novel coronavirus.	The novel coronavirus is transmissible from person to person.	The novel coronavirus is transmissible via droplets through coughing, sneezing or intimate contact	Up to 14 days	After a person has recovered from the disease, he/she is not necessarily immune to the novel coronavirus.	7	7	7	6	6	7	Yes	Yes	Yes	Yes	No
27	Male	Tertiary/University	No	Yes	Student	Volta		Afajato south	Rural area	Yes	I live with 1 or more persons	Yes	No	No	7	7	Are at risk	Are at risk	Are not at risk	Are not at risk	Are at risk	Are at risk	Are at risk	Are at risk	Related to the newly emerged coronavirus	Related to the newly emerged coronavirus	Related to the newly emerged coronavirus	Related to the newly emerged coronavirus	Related to the newly emerged coronavirus	Not related to the newly emerged coronavirus	Related to the newly emerged coronavirus	Related to the newly emerged coronavirus	Not related to the newly emerged coronavirus	There is currently no drug treatment or vaccine for the novel coronavirus.	The novel coronavirus is transmissible from person to person.	The novel coronavirus is transmissible via droplets through coughing, sneezing or intimate contact	Up to 14 days	After a person has recovered from the disease, he/she is not necessarily immune to the novel coronavirus.	7	4	3	7	7	7	Yes	Yes	Yes	No	Yes
34	Male	Tertiary/University	No	No	Mechanical Engineer	Volta		Anloga	Urban area	Yes	I live with 1 or more persons	Yes	No	No	7	7	Are at risk	Don't know	Are not at risk	Are not at risk	Are at risk	Are at risk	Are at risk	Are at risk	Related to the newly emerged coronavirus	Related to the newly emerged coronavirus	Related to the newly emerged coronavirus	Related to the newly emerged coronavirus	Related to the newly emerged coronavirus	Don't know	Related to the newly emerged coronavirus	Related to the newly emerged coronavirus	Related to the newly emerged coronavirus	There is currently no drug treatment or vaccine for the novel coronavirus.	The novel coronavirus is transmissible from person to person.	The novel coronavirus is transmissible via droplets through coughing, sneezing or intimate contact	Up to 14 days	After a person has recovered from the disease, he/she is immune to the novel coronavirus.	5	6	3	7	4	6	Yes	Yes	Yes	No	Yes
18	Male	Primary/Mid/Secondary	No	No	Student	Volta		Volta region	Urban area	No	I live with 1 or more persons	Yes	No	No	5	5	Are at risk	Are at risk	Are at risk	Are at risk	Are at risk	Are not at risk	Are at risk	Are not at risk	Related to the newly emerged coronavirus	Related to the newly emerged coronavirus	Related to the newly emerged coronavirus	Related to the newly emerged coronavirus	Related to the newly emerged coronavirus	Not related to the newly emerged coronavirus	Related to the newly emerged coronavirus	Related to the newly emerged coronavirus	Not related to the newly emerged coronavirus	There is currently no drug treatment or vaccine for the novel coronavirus.	The novel coronavirus is transmissible from person to person.	The novel coronavirus is transmissible via droplets through coughing, sneezing or intimate contact	Up to 14 days	After a person has recovered from the disease, he/she is immune to the novel coronavirus.	2	5	2	7	6	7	Yes	Yes	Yes	Yes	Yes
23	Male	Primary/Mid/Secondary	No	Don't know	Satelite installer	Volta		South Dayi	Rural area	Yes	I live with 1 or more persons	Yes	No	No	7	7	Are at risk	Are at risk	Are at risk	Are at risk	Are at risk	Are at risk	Are at risk	Are at risk	Related to the newly emerged coronavirus	Related to the newly emerged coronavirus	Related to the newly emerged coronavirus	Related to the newly emerged coronavirus	Related to the newly emerged coronavirus	Related to the newly emerged coronavirus	Related to the newly emerged coronavirus	Related to the newly emerged coronavirus	Not related to the newly emerged coronavirus	There is both a drug for the treatment and a vaccine for the novel coronavirus.	The novel coronavirus is transmissible from person to person.	The novel coronavirus is transmissible via droplets through coughing, sneezing or intimate contact	Up to 14 days	After a person has recovered from the disease, he/she is immune to the novel coronavirus.	1	1	1	7	7	7	Yes	Yes	Yes	Yes	Yes
40	Female	Tertiary/University	No	No	Dressmaking	Volta		HO	Urban area	Yes	I live with 1 or more persons	Yes	No	No	7	7	Are at risk	Don't know	Don't know	Are not at risk	Are at risk	Are at risk	Are at risk	Are at risk	Not related to the newly emerged coronavirus	Related to the newly emerged coronavirus	Related to the newly emerged coronavirus	Related to the newly emerged coronavirus	Related to the newly emerged coronavirus	Related to the newly emerged coronavirus	Related to the newly emerged coronavirus	Not related to the newly emerged coronavirus	Not related to the newly emerged coronavirus	There is currently no drug treatment or vaccine for the novel coronavirus.	The novel coronavirus is transmissible from person to person.	The novel coronavirus is transmissible via droplets through coughing, sneezing or intimate contact	Up to 14 days	Don't know	3	7	3	5	6	7	Yes	Yes	Yes	Yes	No
32	Male	Tertiary/University	Yes	No	Nurse	Savannah		Bole	Urban area	Yes	I live with 1 or more persons	Yes	Don't know	No	6	6	Are at risk	Are at risk	Are not at risk	Are not at risk	Are at risk	Are at risk	Are at risk	Are at risk	Related to the newly emerged coronavirus	Related to the newly emerged coronavirus	Related to the newly emerged coronavirus	Related to the newly emerged coronavirus	Related to the newly emerged coronavirus	Related to the newly emerged coronavirus	Related to the newly emerged coronavirus	Related to the newly emerged coronavirus	Don't know	There is currently no drug treatment or vaccine for the novel coronavirus.	The novel coronavirus is transmissible from person to person.	The novel coronavirus is transmissible via droplets through coughing, sneezing or intimate contact	Up to 14 days	Don't know	4	4	6	6	6	6	Yes	Yes	Yes	Yes	Yes
28	Female	Tertiary/University	Yes	No	Nursing	Northern		Tamale	Urban area	No	I live with 1 or more persons	Yes	Don't know	Don't know	6	6	Are at risk	Are at risk	Are at risk	Are at risk	Are at risk	Are at risk	Are at risk	Are at risk	Related to the newly emerged coronavirus	Related to the newly emerged coronavirus	Related to the newly emerged coronavirus	Related to the newly emerged coronavirus	Not related to the newly emerged coronavirus	Not related to the newly emerged coronavirus	Related to the newly emerged coronavirus	Related to the newly emerged coronavirus	Not related to the newly emerged coronavirus	There is currently no drug treatment or vaccine for the novel coronavirus.	The novel coronavirus is transmissible from person to person.	The novel coronavirus is transmissible via droplets through coughing, sneezing or intimate contact	Up to 7 days	After a person has recovered from the disease, he/she is not necessarily immune to the novel coronavirus.	7	2	7	5	2	6	Yes	Yes	Yes	Yes	Yes
24	Male	No school	No	No	None	Volta		Agotime kpetoe	Rural area	Yes	I live with 1 or more persons	Yes	No	No	6	7	Are at risk	Are at risk	Are at risk	Are at risk	Are at risk	Are at risk	Are at risk	Are at risk	Related to the newly emerged coronavirus	Related to the newly emerged coronavirus	Related to the newly emerged coronavirus	Related to the newly emerged coronavirus	Related to the newly emerged coronavirus	Not related to the newly emerged coronavirus	Related to the newly emerged coronavirus	Not related to the newly emerged coronavirus	Not related to the newly emerged coronavirus	There is a vaccine for the novel coronavirus.	The novel coronavirus is transmissible from person to person.	The novel coronavirus is transmissible via droplets through coughing, sneezing or intimate contact	Up to 14 days	After a person has recovered from the disease, he/she is not necessarily immune to the novel coronavirus.	1	1	1	7	7	7	Yes	Yes	Don't know	No	Yes
32	Male	Tertiary/University	Yes	No	Nurse	Savannah		Bole	Urban area	Yes	I live with 1 or more persons	Yes	Don't know	No	6	6	Are at risk	Are at risk	Are not at risk	Are not at risk	Are at risk	Are at risk	Are at risk	Are at risk	Related to the newly emerged coronavirus	Related to the newly emerged coronavirus	Related to the newly emerged coronavirus	Related to the newly emerged coronavirus	Related to the newly emerged coronavirus	Related to the newly emerged coronavirus	Related to the newly emerged coronavirus	Related to the newly emerged coronavirus	Don't know	There is currently no drug treatment or vaccine for the novel coronavirus.	The novel coronavirus is transmissible from person to person.	The novel coronavirus is transmissible via droplets through coughing, sneezing or intimate contact	Up to 14 days	Don't know	4	4	6	6	6	6	Yes	Yes	Yes	Yes	Yes
24	Male	Primary/Mid/Secondary	No	No	Student	Upper East		Chantan	Urban area	No	I live with 1 or more persons	Yes	No	No	6	6	Are at risk	Don't know	Are at risk	Are at risk	Are at risk	Are at risk	Are at risk	Are at risk	Don't know	Related to the newly emerged coronavirus	Related to the newly emerged coronavirus	Related to the newly emerged coronavirus	Don't know	Don't know	Don't know	Related to the newly emerged coronavirus	Don't know	There is currently no drug treatment or vaccine for the novel coronavirus.	The novel coronavirus is transmissible from person to person.	The novel coronavirus is transmissible via droplets through coughing, sneezing or intimate contact	Up to 14 days	After a person has recovered from the disease, he/she is not necessarily immune to the novel coronavirus.	4	5	4	6	4	3	Yes	Yes	Yes	Yes	Yes
34	Female	Tertiary/University	No	No	Teaching	Ashanti		Esereso	Urban area	Yes	I live with 1 or more persons	Yes	No	No	6	7	Are at risk	Are at risk	Are at risk	Are at risk	Are at risk	Are at risk	Are at risk	Are at risk	Related to the newly emerged coronavirus	Related to the newly emerged coronavirus	Related to the newly emerged coronavirus	Related to the newly emerged coronavirus	Related to the newly emerged coronavirus	Related to the newly emerged coronavirus	Related to the newly emerged coronavirus	Related to the newly emerged coronavirus	Not related to the newly emerged coronavirus	There is currently no drug treatment or vaccine for the novel coronavirus.	The novel coronavirus is transmissible from person to person.	The novel coronavirus is transmissible via droplets through coughing, sneezing or intimate contact	Up to 14 days	After a person has recovered from the disease, he/she is not necessarily immune to the novel coronavirus.	1	1	1	7	7	7	Yes	Yes	Yes	Yes	Yes
48	Female	Tertiary/University	No	No	Marketing and Business development	Ashanti		KNUST Campus	Urban area	Yes	I live with 1 or more persons	Yes	Yes, confirmed	No	6	6	Are at risk	Are at risk	Are at risk	Are at risk	Are at risk	Are at risk	Are at risk	Are at risk	Related to the newly emerged coronavirus	Related to the newly emerged coronavirus	Related to the newly emerged coronavirus	Related to the newly emerged coronavirus	Not related to the newly emerged coronavirus	Not related to the newly emerged coronavirus	Related to the newly emerged coronavirus	Not related to the newly emerged coronavirus	Related to the newly emerged coronavirus	There is currently no drug treatment or vaccine for the novel coronavirus.	The novel coronavirus is transmissible from person to person.	The novel coronavirus is transmissible via droplets through coughing, sneezing or intimate contact	Up to 14 days	After a person has recovered from the disease, he/she is not necessarily immune to the novel coronavirus.	7	7	7	4	5	6	Yes	Yes	Yes	Yes	Yes
26	Female	Tertiary/University	Yes	No	Nursing	Upper West		Fielmuo	Rural area	No	I live alone	Yes	No	No	6	6	Are at risk	Are at risk	Are at risk	Are at risk	Are at risk	Are at risk	Are at risk	Are at risk	Related to the newly emerged coronavirus	Related to the newly emerged coronavirus	Related to the newly emerged coronavirus	Related to the newly emerged coronavirus	Not related to the newly emerged coronavirus	Don't know	Not related to the newly emerged coronavirus	Related to the newly emerged coronavirus	Not related to the newly emerged coronavirus	There is currently no drug treatment or vaccine for the novel coronavirus.	The novel coronavirus is transmissible from person to person.	The novel coronavirus is transmissible via droplets through coughing, sneezing or intimate contact	Up to 14 days	After a person has recovered from the disease, he/she is not necessarily immune to the novel coronavirus.	6	3	3	6	5	6	Yes	Yes	Yes	Yes	Yes
26	Male	Tertiary/University	No	No	Teacher	Greater Accra		Ghana	Urban area	No	I live with 1 or more persons	Yes	No	No	2	5	Are at risk	Are not at risk	Don't know	Don't know	Are at risk	Are at risk	Are at risk	Are at risk	Related to the newly emerged coronavirus	Related to the newly emerged coronavirus	Related to the newly emerged coronavirus	Related to the newly emerged coronavirus	Related to the newly emerged coronavirus	Related to the newly emerged coronavirus	Related to the newly emerged coronavirus	Related to the newly emerged coronavirus	Not related to the newly emerged coronavirus	There is currently no drug treatment or vaccine for the novel coronavirus.	The novel coronavirus is transmissible from person to person.	The novel coronavirus is transmissible via droplets through coughing, sneezing or intimate contact	Up to 14 days	After a person has recovered from the disease, he/she is immune to the novel coronavirus.	1	1	1	7	7	7	Yes	Yes	Yes	Yes	Yes
23	Male	Tertiary/University	No	No	Student	Volta		North Tongu	Rural area	Yes	I live with 1 or more persons	Yes	No	No	7	7	Are at risk	Are at risk	Don't know	Are at risk	Are at risk	Are at risk	Are at risk	Are at risk	Related to the newly emerged coronavirus	Related to the newly emerged coronavirus	Related to the newly emerged coronavirus	Related to the newly emerged coronavirus	Related to the newly emerged coronavirus	Related to the newly emerged coronavirus	Related to the newly emerged coronavirus	Related to the newly emerged coronavirus	Related to the newly emerged coronavirus	There is currently no drug treatment or vaccine for the novel coronavirus.	The novel coronavirus is transmissible from person to person.	The novel coronavirus is transmissible via droplets through coughing, sneezing or intimate contact	Up to 14 days	After a person has recovered from the disease, he/she is not necessarily immune to the novel coronavirus.	7	7	7	4	7	5	No	Yes	Yes	Yes	Yes
32	Male	Tertiary/University	No	No	Accountant	Volta		Ziavi	Rural area	No	I live alone	Yes	No	Don't know	5	6	Are at risk	Are at risk	Are at risk	Are at risk	Are at risk	Are at risk	Are at risk	Are at risk	Related to the newly emerged coronavirus	Related to the newly emerged coronavirus	Related to the newly emerged coronavirus	Related to the newly emerged coronavirus	Related to the newly emerged coronavirus	Related to the newly emerged coronavirus	Related to the newly emerged coronavirus	Related to the newly emerged coronavirus	Related to the newly emerged coronavirus	There is currently no drug treatment or vaccine for the novel coronavirus.	The novel coronavirus is transmissible from person to person.	The novel coronavirus is transmissible via droplets through coughing, sneezing or intimate contact	Up to 14 days	After a person has recovered from the disease, he/she is not necessarily immune to the novel coronavirus.	6	4	6	5	5	6	Yes	Yes	Yes	Yes	Yes
32	Female	Tertiary/University	Yes	Yes	Nurse	Savannah		Sawla	Urban area	Yes	I live with 1 or more persons	Yes	No	No	4	4	Are at risk	Are at risk	Are at risk	Are at risk	Are at risk	Are at risk	Are at risk	Don't know	Related to the newly emerged coronavirus	Related to the newly emerged coronavirus	Related to the newly emerged coronavirus	Don't know	Not related to the newly emerged coronavirus	Related to the newly emerged coronavirus	Related to the newly emerged coronavirus	Don't know	Don't know	Donâ€™t know	The novel coronavirus is transmissible from person to person.	The novel coronavirus is transmissible via droplets through coughing, sneezing or intimate contact	Up to 14 days	After a person has recovered from the disease, he/she is not necessarily immune to the novel coronavirus.	4	6	4	5	4	4	Yes	Yes	Yes	No	Yes
30	Male	Tertiary/University	Yes	No	Nurse	Volta		North Tongu	Rural area	Yes	I live with 1 or more persons	Yes	Don't know	Don't know	7	7	Are at risk	Are at risk	Are at risk	Are at risk	Are at risk	Are at risk	Are at risk	Are at risk	Related to the newly emerged coronavirus	Related to the newly emerged coronavirus	Related to the newly emerged coronavirus	Related to the newly emerged coronavirus	Not related to the newly emerged coronavirus	Related to the newly emerged coronavirus	Related to the newly emerged coronavirus	Related to the newly emerged coronavirus	Not related to the newly emerged coronavirus	There is currently no drug treatment or vaccine for the novel coronavirus.	The novel coronavirus is transmissible from person to person.	The novel coronavirus is transmissible via droplets through coughing, sneezing or intimate contact	Up to 14 days	After a person has recovered from the disease, he/she is not necessarily immune to the novel coronavirus.	3	2	2	7	7	7	Yes	Yes	Yes	Yes	Yes
37	Male	Tertiary/University	No	No	Civil servant	Volta		Ho	Urban area	Yes	I live with 1 or more persons	Yes	No	No	6	6	Are at risk	Are at risk	Are at risk	Are at risk	Are at risk	Are at risk	Are at risk	Are at risk	Related to the newly emerged coronavirus	Related to the newly emerged coronavirus	Related to the newly emerged coronavirus	Related to the newly emerged coronavirus	Related to the newly emerged coronavirus	Related to the newly emerged coronavirus	Related to the newly emerged coronavirus	Related to the newly emerged coronavirus	Related to the newly emerged coronavirus	There is currently no drug treatment or vaccine for the novel coronavirus.	The novel coronavirus is transmissible from person to person.	The novel coronavirus is transmissible via droplets through coughing, sneezing or intimate contact	Up to 14 days	After a person has recovered from the disease, he/she is not necessarily immune to the novel coronavirus.	4	4	4	7	6	7	Yes	Yes	Yes	Yes	Yes
23	Male	Tertiary/University	No	No	Accountant	Volta		Adaklu	Rural area	No	I live alone	Yes	No	Yes, but not confirmed	5	6	Are at risk	Don't know	Are not at risk	Don't know	Don't know	Don't know	Are at risk	Are at risk	Related to the newly emerged coronavirus	Related to the newly emerged coronavirus	Related to the newly emerged coronavirus	Related to the newly emerged coronavirus	Related to the newly emerged coronavirus	Related to the newly emerged coronavirus	Related to the newly emerged coronavirus	Related to the newly emerged coronavirus	Not related to the newly emerged coronavirus	There is currently no drug treatment or vaccine for the novel coronavirus.	The novel coronavirus is transmissible from person to person.	The novel coronavirus is transmissible via droplets through coughing, sneezing or intimate contact	Up to 14 days	After a person has recovered from the disease, he/she is not necessarily immune to the novel coronavirus.	4	4	4	6	5	7	Yes	Yes	Yes	Yes	Yes
28	Male	Tertiary/University	No	No	Teaching	Ashanti		aputuogya	Urban area	No	I live with 1 or more persons	Yes	No	Don't know	5	6	Are at risk	Are at risk	Don't know	Don't know	Are at risk	Are at risk	Are at risk	Don't know	Related to the newly emerged coronavirus	Related to the newly emerged coronavirus	Related to the newly emerged coronavirus	Related to the newly emerged coronavirus	Related to the newly emerged coronavirus	Related to the newly emerged coronavirus	Related to the newly emerged coronavirus	Related to the newly emerged coronavirus	Don't know	There is a drug to treat the novel coronavirus.	The novel coronavirus is transmissible from person to person.	The novel coronavirus is transmissible via droplets through coughing, sneezing or intimate contact	Up to 14 days	Don't know	6	6	3	5	6	7	Yes	Yes	Yes	Yes	Yes
31	Male	Tertiary/University	No	No	Teaching	Ashanti		Aputuogya - Kumasi	Urban area	Yes	I live with 1 or more persons	Yes	No	No	7	7	Are at risk	Are not at risk	Are at risk	Are at risk	Are at risk	Are at risk	Are at risk	Are at risk	Related to the newly emerged coronavirus	Related to the newly emerged coronavirus	Related to the newly emerged coronavirus	Related to the newly emerged coronavirus	Related to the newly emerged coronavirus	Related to the newly emerged coronavirus	Related to the newly emerged coronavirus	Related to the newly emerged coronavirus	Related to the newly emerged coronavirus	There is currently no drug treatment or vaccine for the novel coronavirus.	The novel coronavirus is transmissible from person to person.	The novel coronavirus is transmissible via droplets through coughing, sneezing or intimate contact	Up to 14 days	After a person has recovered from the disease, he/she is not necessarily immune to the novel coronavirus.	4	4	4	7	7	7	Yes	Yes	Yes	Yes	Yes
24	Male	Tertiary/University	No	No	The church of Pentecost - Esreso District Clerk	Ashanti		Esreso	Urban area	No	I live with 1 or more persons	Yes	No	No	7	7	Are at risk	Are at risk	Are at risk	Are at risk	Are at risk	Are at risk	Are at risk	Are at risk	Related to the newly emerged coronavirus	Related to the newly emerged coronavirus	Related to the newly emerged coronavirus	Related to the newly emerged coronavirus	Related to the newly emerged coronavirus	Related to the newly emerged coronavirus	Related to the newly emerged coronavirus	Related to the newly emerged coronavirus	Related to the newly emerged coronavirus	There is currently no drug treatment or vaccine for the novel coronavirus.	The novel coronavirus is transmissible from person to person.	The novel coronavirus is transmissible via droplets through coughing, sneezing or intimate contact	Up to 14 days	After a person has recovered from the disease, he/she is immune to the novel coronavirus.	5	5	5	7	7	7	Yes	Yes	Yes	No	Yes
21	Male	Tertiary/University	No	No	Student medical lab scientist	Volta		Keta	Urban area	Yes	I live with 1 or more persons	Yes	No	No	6	6	Are at risk	Are not at risk	Are not at risk	Are not at risk	Are at risk	Are at risk	Are at risk	Are at risk	Related to the newly emerged coronavirus	Related to the newly emerged coronavirus	Related to the newly emerged coronavirus	Related to the newly emerged coronavirus	Related to the newly emerged coronavirus	Related to the newly emerged coronavirus	Related to the newly emerged coronavirus	Related to the newly emerged coronavirus	Not related to the newly emerged coronavirus	There is currently no drug treatment or vaccine for the novel coronavirus.	The novel coronavirus is transmissible from person to person.	The novel coronavirus is transmissible via droplets through coughing, sneezing or intimate contact	Up to 14 days	After a person has recovered from the disease, he/she is not necessarily immune to the novel coronavirus.	3	4	3	6	6	7	Yes	Yes	Yes	Yes	Yes
31	Male	Tertiary/University	Yes	No	Health Worker	Volta		Ho	Urban area	No	I live alone	Yes	No	No	7	7	Are at risk	Are at risk	Are at risk	Are at risk	Are at risk	Are at risk	Are at risk	Are at risk	Related to the newly emerged coronavirus	Related to the newly emerged coronavirus	Related to the newly emerged coronavirus	Related to the newly emerged coronavirus	Related to the newly emerged coronavirus	Related to the newly emerged coronavirus	Related to the newly emerged coronavirus	Related to the newly emerged coronavirus	Related to the newly emerged coronavirus	There is currently no drug treatment or vaccine for the novel coronavirus.	The novel coronavirus is transmissible from person to person.	The novel coronavirus is transmissible via droplets through coughing, sneezing or intimate contact	Up to 14 days	After a person has recovered from the disease, he/she is immune to the novel coronavirus.	6	5	5	6	5	5	Yes	Yes	Yes	Yes	Yes
29	Male	Tertiary/University	No	No	Student	Ashanti		Kenyasi	Urban area	Yes	I live with 1 or more persons	Yes	No	No	6	5	Are at risk	Are at risk	Are at risk	Are at risk	Are at risk	Are at risk	Are at risk	Are at risk	Related to the newly emerged coronavirus	Related to the newly emerged coronavirus	Related to the newly emerged coronavirus	Related to the newly emerged coronavirus	Related to the newly emerged coronavirus	Related to the newly emerged coronavirus	Related to the newly emerged coronavirus	Related to the newly emerged coronavirus	Not related to the newly emerged coronavirus	There is currently no drug treatment or vaccine for the novel coronavirus.	The novel coronavirus is transmissible from person to person.	The novel coronavirus is transmissible via droplets through coughing, sneezing or intimate contact	Up to 14 days	Don't know	1	3	2	6	6	6	Yes	Yes	No	Yes	Yes
32	Male	Tertiary/University	No	No	Sales	Ashanti		Kumasi	Urban area	Yes	I live with 1 or more persons	Yes	No	No	7	7	Are at risk	Are at risk	Are at risk	Are at risk	Are at risk	Are at risk	Are at risk	Are at risk	Related to the newly emerged coronavirus	Related to the newly emerged coronavirus	Related to the newly emerged coronavirus	Related to the newly emerged coronavirus	Related to the newly emerged coronavirus	Related to the newly emerged coronavirus	Related to the newly emerged coronavirus	Related to the newly emerged coronavirus	Related to the newly emerged coronavirus	There is currently no drug treatment or vaccine for the novel coronavirus.	The novel coronavirus is transmissible from person to person.	The novel coronavirus is transmissible via droplets through coughing, sneezing or intimate contact	Up to 14 days	After a person has recovered from the disease, he/she is not necessarily immune to the novel coronavirus.	1	1	2	7	7	7	Yes	Yes	Yes	Yes	Yes
28	Female	Tertiary/University	No	No	Student	Volta		Hohoe	Rural area	No	I live alone	Yes	No	No	7	7	Are at risk	Are at risk	Are at risk	Are at risk	Are at risk	Are at risk	Are at risk	Are at risk	Related to the newly emerged coronavirus	Related to the newly emerged coronavirus	Related to the newly emerged coronavirus	Related to the newly emerged coronavirus	Related to the newly emerged coronavirus	Related to the newly emerged coronavirus	Related to the newly emerged coronavirus	Related to the newly emerged coronavirus	Don't know	There is currently no drug treatment or vaccine for the novel coronavirus.	The novel coronavirus is transmissible from person to person.	The novel coronavirus is transmissible via droplets through coughing, sneezing or intimate contact	Up to 14 days	After a person has recovered from the disease, he/she is not necessarily immune to the novel coronavirus.	7	7	7	7	7	7	Yes	Yes	Yes	Yes	Yes
30	Male	Tertiary/University	No	No	Teaching	Ashanti		Esreso	Urban area	Yes	I live with 1 or more persons	Yes	No	No	4	6	Are at risk	Are not at risk	Are not at risk	Are not at risk	Are at risk	Are at risk	Are at risk	Are at risk	Related to the newly emerged coronavirus	Related to the newly emerged coronavirus	Related to the newly emerged coronavirus	Related to the newly emerged coronavirus	Not related to the newly emerged coronavirus	Not related to the newly emerged coronavirus	Don't know	Not related to the newly emerged coronavirus	Don't know	There is currently no drug treatment or vaccine for the novel coronavirus.	The novel coronavirus is transmissible from person to person.	The novel coronavirus is transmissible via droplets through coughing, sneezing or intimate contact	Up to 14 days	After a person has recovered from the disease, he/she is immune to the novel coronavirus.	4	2	2	6	5	7	No	Yes	Yes	Yes	Yes
32	Male	Tertiary/University	Yes	No	Certified Registered Anaesthetist	Greater Accra		Teshie	Urban area	No	I live with 1 or more persons	Yes	No	No	7	7	Are at risk	Are at risk	Are not at risk	Are not at risk	Are at risk	Are at risk	Are at risk	Are at risk	Related to the newly emerged coronavirus	Related to the newly emerged coronavirus	Related to the newly emerged coronavirus	Related to the newly emerged coronavirus	Related to the newly emerged coronavirus	Related to the newly emerged coronavirus	Related to the newly emerged coronavirus	Related to the newly emerged coronavirus	Related to the newly emerged coronavirus	There is a drug to treat the novel coronavirus.	The novel coronavirus is transmissible from person to person.	The novel coronavirus is transmissible via droplets through coughing, sneezing or intimate contact	Up to 14 days	After a person has recovered from the disease, he/she is immune to the novel coronavirus.	1	1	1	7	7	7	Yes	Yes	Yes	Yes	Yes
24	Male	Tertiary/University	Yes	No	Nurse	Volta		Ho	Urban area	No	I live alone	Yes	No	No	6	7	Are at risk	Are at risk	Are at risk	Don't know	Are at risk	Are at risk	Are at risk	Are at risk	Related to the newly emerged coronavirus	Related to the newly emerged coronavirus	Related to the newly emerged coronavirus	Related to the newly emerged coronavirus	Related to the newly emerged coronavirus	Don't know	Related to the newly emerged coronavirus	Related to the newly emerged coronavirus	Don't know	There is currently no drug treatment or vaccine for the novel coronavirus.	The novel coronavirus is transmissible from person to person.	The novel coronavirus is transmissible via droplets through coughing, sneezing or intimate contact	Up to 14 days	After a person has recovered from the disease, he/she is not necessarily immune to the novel coronavirus.	2	2	2	6	7	6	Yes	Yes	Yes	Yes	Yes
21	Female	Tertiary/University	No	No	Student	Volta		ACCRA	Rural area	No	I live alone	Yes	No	No	7	7	Are at risk	Are at risk	Are at risk	Are at risk	Are at risk	Are at risk	Are at risk	Are at risk	Related to the newly emerged coronavirus	Related to the newly emerged coronavirus	Related to the newly emerged coronavirus	Related to the newly emerged coronavirus	Related to the newly emerged coronavirus	Related to the newly emerged coronavirus	Related to the newly emerged coronavirus	Related to the newly emerged coronavirus	Related to the newly emerged coronavirus	There is currently no drug treatment or vaccine for the novel coronavirus.	The novel coronavirus is transmissible from person to person.	The novel coronavirus is transmissible via droplets through coughing, sneezing or intimate contact	Up to 14 days	After a person has recovered from the disease, he/she is not necessarily immune to the novel coronavirus.	4	2	2	7	7	5	Yes	Yes	Yes	Yes	Yes
27	Male	Tertiary/University	No	No	Adcountant/student	Ashanti		ESERESO	Urban area	No	I live with 1 or more persons	Yes	No	No	5	5	Are at risk	Are at risk	Are not at risk	Are at risk	Are at risk	Are at risk	Are at risk	Are at risk	Related to the newly emerged coronavirus	Related to the newly emerged coronavirus	Related to the newly emerged coronavirus	Related to the newly emerged coronavirus	Related to the newly emerged coronavirus	Don't know	Related to the newly emerged coronavirus	Related to the newly emerged coronavirus	Not related to the newly emerged coronavirus	There is currently no drug treatment or vaccine for the novel coronavirus.	The novel coronavirus is transmissible from person to person.	The novel coronavirus is transmissible via droplets through coughing, sneezing or intimate contact	Up to 14 days	After a person has recovered from the disease, he/she is not necessarily immune to the novel coronavirus.	1	1	3	4	3	4	Yes	Yes	Yes	Yes	No
31	Male	Tertiary/University	No	No	Teacher	Volta		Kpando	Rural area	Yes	I live with 1 or more persons	Yes	No	No	7	7	Are at risk	Are at risk	Are at risk	Are at risk	Are at risk	Are at risk	Are at risk	Are at risk	Related to the newly emerged coronavirus	Related to the newly emerged coronavirus	Related to the newly emerged coronavirus	Related to the newly emerged coronavirus	Related to the newly emerged coronavirus	Related to the newly emerged coronavirus	Related to the newly emerged coronavirus	Related to the newly emerged coronavirus	Not related to the newly emerged coronavirus	There is currently no drug treatment or vaccine for the novel coronavirus.	The novel coronavirus is transmissible from person to person.	The novel coronavirus is transmissible via droplets through coughing, sneezing or intimate contact	Up to 14 days	After a person has recovered from the disease, he/she is not necessarily immune to the novel coronavirus.	2	6	4	7	6	7	Yes	Yes	No	Yes	Yes
31	Male	Tertiary/University	No	Yes	Administrator	Upper East		Bolga	Urban area	No	I live with 1 or more persons	Yes	No	No	7	7	Are at risk	Are not at risk	Are not at risk	Are not at risk	Are at risk	Are at risk	Are at risk	Are at risk	Related to the newly emerged coronavirus	Related to the newly emerged coronavirus	Related to the newly emerged coronavirus	Related to the newly emerged coronavirus	Not related to the newly emerged coronavirus	Related to the newly emerged coronavirus	Related to the newly emerged coronavirus	Related to the newly emerged coronavirus	Not related to the newly emerged coronavirus	There is currently no drug treatment or vaccine for the novel coronavirus.	The novel coronavirus is transmissible from person to person.	The novel coronavirus is transmissible via droplets through coughing, sneezing or intimate contact	Up to 14 days	After a person has recovered from the disease, he/she is immune to the novel coronavirus.	2	3	4	7	3	7	Yes	Yes	Yes	Yes	Yes
22	Male	Tertiary/University	No	No	Student	Volta		Sogakope	Urban area	Yes	I live with 1 or more persons	Yes	No	No	6	6	Are at risk	Are at risk	Are at risk	Don't know	Are at risk	Are at risk	Are at risk	Are at risk	Related to the newly emerged coronavirus	Related to the newly emerged coronavirus	Related to the newly emerged coronavirus	Related to the newly emerged coronavirus	Related to the newly emerged coronavirus	Related to the newly emerged coronavirus	Related to the newly emerged coronavirus	Related to the newly emerged coronavirus	Related to the newly emerged coronavirus	There is currently no drug treatment or vaccine for the novel coronavirus.	The novel coronavirus is transmissible from person to person.	The novel coronavirus is transmissible via droplets through coughing, sneezing or intimate contact	Up to 14 days	After a person has recovered from the disease, he/she is not necessarily immune to the novel coronavirus.	3	1	6	6	6	6	Yes	Yes	Yes	Yes	No
	Female	Tertiary/University	Yes	Yes	Civil servant	Greater Accra		Accra	Urban area	No	I live with 1 or more persons	Yes	No	No	7	7	Are at risk	Are at risk	Are at risk	Are at risk	Are at risk	Are at risk	Are at risk	Are at risk	Related to the newly emerged coronavirus	Related to the newly emerged coronavirus	Related to the newly emerged coronavirus	Related to the newly emerged coronavirus	Related to the newly emerged coronavirus	Related to the newly emerged coronavirus	Related to the newly emerged coronavirus	Related to the newly emerged coronavirus	Not related to the newly emerged coronavirus	There is currently no drug treatment or vaccine for the novel coronavirus.	The novel coronavirus is transmissible from person to person.	The novel coronavirus is transmissible via droplets through coughing, sneezing or intimate contact	Up to 14 days	After a person has recovered from the disease, he/she is not necessarily immune to the novel coronavirus.	2	2	2	7	7	7	Yes	Yes	Yes	Yes	Yes
28	Male	Tertiary/University	Yes	No	NURSING	Ashanti		Mamponteng	Urban area	No	I live with 1 or more persons	Yes	No	No	4	6	Are at risk	Are at risk	Are at risk	Are at risk	Are at risk	Are at risk	Are at risk	Are at risk	Related to the newly emerged coronavirus	Related to the newly emerged coronavirus	Related to the newly emerged coronavirus	Related to the newly emerged coronavirus	Related to the newly emerged coronavirus	Related to the newly emerged coronavirus	Related to the newly emerged coronavirus	Related to the newly emerged coronavirus	Related to the newly emerged coronavirus	There is currently no drug treatment or vaccine for the novel coronavirus.	The novel coronavirus is transmissible from person to person.	The novel coronavirus is transmissible via droplets through coughing, sneezing or intimate contact	Up to 14 days	After a person has recovered from the disease, he/she is not necessarily immune to the novel coronavirus.	6	7	6	6	3	5	Yes	Yes	Yes	Yes	Yes
27	Male	Tertiary/University	No	No	Entreprenuer	Greater Accra		Lapaz Nii Boi Town	Urban area	No	I live with 1 or more persons	Yes	No	No	6	6	Are at risk	Don't know	Are at risk	Are at risk	Are at risk	Are at risk	Are at risk	Are at risk	Related to the newly emerged coronavirus	Related to the newly emerged coronavirus	Related to the newly emerged coronavirus	Related to the newly emerged coronavirus	Related to the newly emerged coronavirus	Related to the newly emerged coronavirus	Related to the newly emerged coronavirus	Related to the newly emerged coronavirus	Not related to the newly emerged coronavirus	There is currently no drug treatment or vaccine for the novel coronavirus.	The novel coronavirus is transmissible from person to person.	The novel coronavirus is transmissible via droplets through coughing, sneezing or intimate contact	Up to 14 days	After a person has recovered from the disease, he/she is not necessarily immune to the novel coronavirus.	1	3	1	7	5	7	Yes	Yes	Yes	Yes	Yes
33	Female	Tertiary/University	Yes	No	Physician Assistant	Greater Accra		Kwashieman	Rural area	Yes	I live with 1 or more persons	Yes	No	No	7	7	Are at risk	Are at risk	Are at risk	Are at risk	Are at risk	Are at risk	Are at risk	Are at risk	Related to the newly emerged coronavirus	Related to the newly emerged coronavirus	Related to the newly emerged coronavirus	Related to the newly emerged coronavirus	Related to the newly emerged coronavirus	Related to the newly emerged coronavirus	Related to the newly emerged coronavirus	Related to the newly emerged coronavirus	Don't know	There is currently no drug treatment or vaccine for the novel coronavirus.	The novel coronavirus is transmissible from person to person.	The novel coronavirus is transmissible via droplets through coughing, sneezing or intimate contact	Up to 14 days	After a person has recovered from the disease, he/she is immune to the novel coronavirus.	5	1	2	7	7	7	Yes	Yes	Yes	Yes	Yes
23	Male	Tertiary/University	No	No	Student	Volta		Hohoe	Urban area	No	I live with 1 or more persons	Yes	No	No	7	7	Are at risk	Are at risk	Are at risk	Are at risk	Are at risk	Are at risk	Are at risk	Are at risk	Related to the newly emerged coronavirus	Related to the newly emerged coronavirus	Related to the newly emerged coronavirus	Related to the newly emerged coronavirus	Related to the newly emerged coronavirus	Related to the newly emerged coronavirus	Related to the newly emerged coronavirus	Related to the newly emerged coronavirus	Related to the newly emerged coronavirus	There is currently no drug treatment or vaccine for the novel coronavirus.	The novel coronavirus is transmissible from person to person.	The novel coronavirus is transmissible via droplets through coughing, sneezing or intimate contact	Up to 14 days	After a person has recovered from the disease, he/she is not necessarily immune to the novel coronavirus.	5	7	5	7	7	7	Yes	Yes	Yes	Yes	Yes
18	Male	Primary/Mid/Secondary	No	Don't know	Student	Greater Accra		Ofankor barrier-Asofan	Urban area	No	I live with 1 or more persons	Yes	Don't know	No	7	7	Are at risk	Are at risk	Are at risk	Are at risk	Are at risk	Are at risk	Are at risk	Are at risk	Related to the newly emerged coronavirus	Related to the newly emerged coronavirus	Related to the newly emerged coronavirus	Related to the newly emerged coronavirus	Related to the newly emerged coronavirus	Related to the newly emerged coronavirus	Related to the newly emerged coronavirus	Related to the newly emerged coronavirus	Not related to the newly emerged coronavirus	There is currently no drug treatment or vaccine for the novel coronavirus.	The novel coronavirus is transmissible from person to person.	The novel coronavirus is transmissible via droplets through coughing, sneezing or intimate contact	Up to 14 days	After a person has recovered from the disease, he/she is not necessarily immune to the novel coronavirus.	7	4	4	7	4	5	Yes	Yes	Yes	Yes	Yes
48	Female	Tertiary/University	No	No	Teaching	Ashanti		Atasomanso	Urban area	Yes	I live with 1 or more persons	Yes	No	Don't know	6	7	Are at risk	Are at risk	Are at risk	Are at risk	Are at risk	Are at risk	Are at risk	Are at risk	Related to the newly emerged coronavirus	Related to the newly emerged coronavirus	Related to the newly emerged coronavirus	Related to the newly emerged coronavirus	Related to the newly emerged coronavirus	Related to the newly emerged coronavirus	Related to the newly emerged coronavirus	Related to the newly emerged coronavirus	Don't know	There is currently no drug treatment or vaccine for the novel coronavirus.	The novel coronavirus is transmissible from person to person.	The novel coronavirus is transmissible via droplets through coughing, sneezing or intimate contact	Up to 14 days	After a person has recovered from the disease, he/she is immune to the novel coronavirus.	6	7	4	7	7	7	Yes	Yes	Yes	Yes	Yes
34	Male	Tertiary/University	No	No	Disease Control Officer	Western		Wassa Akropong	Rural area	No	I live alone	Yes	No	No	6	6	Are at risk	Are at risk	Are at risk	Are at risk	Are at risk	Are at risk	Are at risk	Are at risk	Related to the newly emerged coronavirus	Related to the newly emerged coronavirus	Related to the newly emerged coronavirus	Related to the newly emerged coronavirus	Related to the newly emerged coronavirus	Related to the newly emerged coronavirus	Related to the newly emerged coronavirus	Related to the newly emerged coronavirus	Related to the newly emerged coronavirus	There is currently no drug treatment or vaccine for the novel coronavirus.	The novel coronavirus is transmissible from person to person.	The novel coronavirus is transmissible via droplets through coughing, sneezing or intimate contact	Up to 14 days	After a person has recovered from the disease, he/she is immune to the novel coronavirus.	5	5	5	5	3	5	Yes	Yes	Yes	Yes	Yes
34	Female	Tertiary/University	Yes	No	Nursing	Western		Prestea	Urban area	Yes	I live with 1 or more persons	Yes	No	No	6	7	Are at risk	Are at risk	Are at risk	Are at risk	Are at risk	Are at risk	Are at risk	Are at risk	Related to the newly emerged coronavirus	Related to the newly emerged coronavirus	Related to the newly emerged coronavirus	Related to the newly emerged coronavirus	Related to the newly emerged coronavirus	Related to the newly emerged coronavirus	Related to the newly emerged coronavirus	Related to the newly emerged coronavirus	Related to the newly emerged coronavirus	There is currently no drug treatment or vaccine for the novel coronavirus.	The novel coronavirus is transmissible from person to person.	The novel coronavirus is transmissible via droplets through coughing, sneezing or intimate contact	Up to 14 days	After a person has recovered from the disease, he/she is immune to the novel coronavirus.	1	7	4	7	7	7	Yes	Yes	Yes	Yes	Yes
29	Male	Tertiary/University	No	No	Dietician	Northern		Tamale	Urban area	No	I live with 1 or more persons	Yes	No	No	5	6	Are at risk	Are not at risk	Are not at risk	Are not at risk	Are at risk	Are at risk	Are at risk	Are at risk	Related to the newly emerged coronavirus	Related to the newly emerged coronavirus	Related to the newly emerged coronavirus	Related to the newly emerged coronavirus	Related to the newly emerged coronavirus	Related to the newly emerged coronavirus	Related to the newly emerged coronavirus	Related to the newly emerged coronavirus	Not related to the newly emerged coronavirus	There is currently no drug treatment or vaccine for the novel coronavirus.	The novel coronavirus is transmissible from person to person.	The novel coronavirus is transmissible via droplets through coughing, sneezing or intimate contact	Up to 14 days	After a person has recovered from the disease, he/she is not necessarily immune to the novel coronavirus.	2	2	4	6	6	5	Yes	Yes	Yes	Yes	Yes
26	Male	Tertiary/University	No	No	Teaching	Volta		Sogakope	Urban area	Yes	I live with 1 or more persons	Yes	No	No	5	5	Are at risk	Don't know	Are not at risk	Are not at risk	Don't know	Don't know	Don't know	Don't know	Related to the newly emerged coronavirus	Related to the newly emerged coronavirus	Related to the newly emerged coronavirus	Related to the newly emerged coronavirus	Related to the newly emerged coronavirus	Related to the newly emerged coronavirus	Related to the newly emerged coronavirus	Related to the newly emerged coronavirus	Don't know	There is currently no drug treatment or vaccine for the novel coronavirus.	The novel coronavirus is transmissible from person to person.	The novel coronavirus is transmissible via droplets through coughing, sneezing or intimate contact	Up to 14 days	Don't know	1	1	1	5	3	7	Yes	Yes	Yes	No	Yes
35	Male	Tertiary/University	No	No	Public Officer	Western		Adjakaa Manso	Rural area	Yes	I live with 1 or more persons	Yes	Don't know	Don't know	5	4	Are at risk	Are at risk	Are at risk	Are at risk	Are at risk	Are at risk	Are at risk	Are at risk	Related to the newly emerged coronavirus	Related to the newly emerged coronavirus	Related to the newly emerged coronavirus	Related to the newly emerged coronavirus	Related to the newly emerged coronavirus	Related to the newly emerged coronavirus	Related to the newly emerged coronavirus	Related to the newly emerged coronavirus	Related to the newly emerged coronavirus	There is currently no drug treatment or vaccine for the novel coronavirus.	The novel coronavirus is transmissible from person to person.	The novel coronavirus is transmissible via droplets through coughing, sneezing or intimate contact	Up to 14 days	After a person has recovered from the disease, he/she is not necessarily immune to the novel coronavirus.	7	6	7	6	3	7	Yes	Yes	Yes	Yes	Yes
37	Male	Tertiary/University	No	No	Dietician	Greater Accra		Okpoi Gonno	Urban area	Yes	I live with 1 or more persons	Yes	No	Yes, confirmed	5	7	Are at risk	Are at risk	Are at risk	Are at risk	Are at risk	Are at risk	Are at risk	Are at risk	Related to the newly emerged coronavirus	Related to the newly emerged coronavirus	Related to the newly emerged coronavirus	Related to the newly emerged coronavirus	Not related to the newly emerged coronavirus	Related to the newly emerged coronavirus	Related to the newly emerged coronavirus	Related to the newly emerged coronavirus	Not related to the newly emerged coronavirus	There is currently no drug treatment or vaccine for the novel coronavirus.	The novel coronavirus is transmissible from person to person.	The novel coronavirus is transmissible via droplets through coughing, sneezing or intimate contact	Up to 14 days	After a person has recovered from the disease, he/she is not necessarily immune to the novel coronavirus.	2	1	2	7	6	7	Yes	Yes	Yes	Yes	Yes
27	Male	Tertiary/University	No	No	Banker	Greater Accra		Abeka Accra	Urban area	Yes	I live with 1 or more persons	Yes	No	Yes, confirmed	7	7	Are at risk	Are at risk	Are at risk	Are at risk	Are at risk	Are at risk	Are at risk	Are at risk	Related to the newly emerged coronavirus	Related to the newly emerged coronavirus	Related to the newly emerged coronavirus	Related to the newly emerged coronavirus	Related to the newly emerged coronavirus	Related to the newly emerged coronavirus	Related to the newly emerged coronavirus	Related to the newly emerged coronavirus	Related to the newly emerged coronavirus	There is currently no drug treatment or vaccine for the novel coronavirus.	The novel coronavirus is transmissible from person to person.	The novel coronavirus is transmissible via droplets through coughing, sneezing or intimate contact	Up to 14 days	After a person has recovered from the disease, he/she is immune to the novel coronavirus.	7	7	3	7	5	7	Yes	Yes	Yes	Yes	Yes
37	Male	Tertiary/University	No	No	Sales	Greater Accra		Accra	Urban area	Yes	I live with 1 or more persons	Yes	No	No	7	7	Are at risk	Are at risk	Are at risk	Are at risk	Are at risk	Are at risk	Are at risk	Are at risk	Related to the newly emerged coronavirus	Related to the newly emerged coronavirus	Related to the newly emerged coronavirus	Related to the newly emerged coronavirus	Related to the newly emerged coronavirus	Don't know	Related to the newly emerged coronavirus	Related to the newly emerged coronavirus	Related to the newly emerged coronavirus	There is currently no drug treatment or vaccine for the novel coronavirus.	The novel coronavirus is transmissible from person to person.	The novel coronavirus is transmissible via droplets through coughing, sneezing or intimate contact	Up to 14 days	After a person has recovered from the disease, he/she is not necessarily immune to the novel coronavirus.	7	1	1	7	7	7	Yes	Yes	Yes	Yes	Yes
32	Male	Tertiary/University	Yes	No	Nursing	Savannah		Bole	Rural area	No	I live with 1 or more persons	Yes	Don't know	Don't know	4	5	Are at risk	Are at risk	Are at risk	Are at risk	Are at risk	Are at risk	Are at risk	Are at risk	Related to the newly emerged coronavirus	Related to the newly emerged coronavirus	Related to the newly emerged coronavirus	Related to the newly emerged coronavirus	Related to the newly emerged coronavirus	Related to the newly emerged coronavirus	Related to the newly emerged coronavirus	Related to the newly emerged coronavirus	Related to the newly emerged coronavirus	There is currently no drug treatment or vaccine for the novel coronavirus.	The novel coronavirus is transmissible from person to person.	The novel coronavirus is transmissible via droplets through coughing, sneezing or intimate contact	Up to 14 days	After a person has recovered from the disease, he/she is not necessarily immune to the novel coronavirus.	4	4	3	5	5	6	Yes	Yes	Yes	Yes	Yes
32	Male	Tertiary/University	Yes	No	Nursing	Savannah		Bole	Rural area	No	I live with 1 or more persons	Yes	Don't know	Don't know	4	5	Are at risk	Are at risk	Are at risk	Are at risk	Are at risk	Are at risk	Are at risk	Are at risk	Related to the newly emerged coronavirus	Related to the newly emerged coronavirus	Related to the newly emerged coronavirus	Related to the newly emerged coronavirus	Related to the newly emerged coronavirus	Related to the newly emerged coronavirus	Related to the newly emerged coronavirus	Related to the newly emerged coronavirus	Related to the newly emerged coronavirus	There is currently no drug treatment or vaccine for the novel coronavirus.	The novel coronavirus is transmissible from person to person.	The novel coronavirus is transmissible via droplets through coughing, sneezing or intimate contact	Up to 14 days	After a person has recovered from the disease, he/she is not necessarily immune to the novel coronavirus.	4	4	3	5	5	6	Yes	Yes	Yes	Yes	Yes
27	Male	Tertiary/University	No	No	Teacher	Northern		Tamale	Urban area	No	I live with 1 or more persons	Yes	No	No	6	6	Are at risk	Are at risk	Are not at risk	Don't know	Are at risk	Are at risk	Are at risk	Are at risk	Related to the newly emerged coronavirus	Related to the newly emerged coronavirus	Related to the newly emerged coronavirus	Don't know	Don't know	Not related to the newly emerged coronavirus	Not related to the newly emerged coronavirus	Don't know	Not related to the newly emerged coronavirus	There is currently no drug treatment or vaccine for the novel coronavirus.	The novel coronavirus is transmissible from person to person.	The novel coronavirus is transmissible via droplets through coughing, sneezing or intimate contact	Up to 14 days	After a person has recovered from the disease, he/she is immune to the novel coronavirus.	5	5	4	6	6	6	Yes	Yes	Yes	Yes	Yes
27	Male	Tertiary/University	Yes	No	Nurse	Savannah		Bole-Ghana	Rural area	No	I live with 1 or more persons	Yes	No	No	6	6	Are at risk	Are at risk	Are not at risk	Are not at risk	Are at risk	Don't know	Are at risk	Are at risk	Related to the newly emerged coronavirus	Related to the newly emerged coronavirus	Related to the newly emerged coronavirus	Related to the newly emerged coronavirus	Related to the newly emerged coronavirus	Related to the newly emerged coronavirus	Related to the newly emerged coronavirus	Related to the newly emerged coronavirus	Related to the newly emerged coronavirus	There is currently no drug treatment or vaccine for the novel coronavirus.	The novel coronavirus is transmissible from person to person.	The novel coronavirus is transmissible via droplets through coughing, sneezing or intimate contact	Up to 14 days	After a person has recovered from the disease, he/she is immune to the novel coronavirus.	2	2	2	6	6	5	Yes	Yes	Yes	Yes	Yes
35	Male	Tertiary/University	Yes	No	Nurse	Savannah		Bole	Rural area	Yes	I live with 1 or more persons	Yes	Don't know	No	6	6	Are at risk	Are at risk	Don't know	Don't know	Are at risk	Are at risk	Are at risk	Are at risk	Related to the newly emerged coronavirus	Related to the newly emerged coronavirus	Related to the newly emerged coronavirus	Related to the newly emerged coronavirus	Related to the newly emerged coronavirus	Related to the newly emerged coronavirus	Related to the newly emerged coronavirus	Related to the newly emerged coronavirus	Don't know	There is currently no drug treatment or vaccine for the novel coronavirus.	The novel coronavirus is transmissible from person to person.	The novel coronavirus is transmissible via droplets through coughing, sneezing or intimate contact	Up to 14 days	Don't know	5	4	7	4	4	4	Yes	Yes	Yes	Yes	Yes
19	Male	Primary/Mid/Secondary	No	No	Student	Greater Accra		New achimota	Urban area	Yes	I live with 1 or more persons	Yes	No	No	5	6	Are at risk	Are at risk	Are at risk	Are at risk	Are at risk	Are at risk	Are at risk	Are at risk	Related to the newly emerged coronavirus	Related to the newly emerged coronavirus	Related to the newly emerged coronavirus	Related to the newly emerged coronavirus	Related to the newly emerged coronavirus	Don't know	Related to the newly emerged coronavirus	Related to the newly emerged coronavirus	Don't know	There is currently no drug treatment or vaccine for the novel coronavirus.	The novel coronavirus is transmissible from person to person.	The novel coronavirus is transmissible via droplets through coughing, sneezing or intimate contact	Up to 14 days	Don't know	1	1	1	7	7	7	Yes	Yes	Yes	No	Yes
35	Male	Tertiary/University	Yes	No	Nurse	Savannah		Bole	Urban area	Yes	I live with 1 or more persons	Yes	No	No	5	5	Are at risk	Are at risk	Are at risk	Are at risk	Are at risk	Are at risk	Are at risk	Are at risk	Related to the newly emerged coronavirus	Related to the newly emerged coronavirus	Related to the newly emerged coronavirus	Related to the newly emerged coronavirus	Related to the newly emerged coronavirus	Related to the newly emerged coronavirus	Related to the newly emerged coronavirus	Related to the newly emerged coronavirus	Related to the newly emerged coronavirus	There is currently no drug treatment or vaccine for the novel coronavirus.	The novel coronavirus is transmissible from person to person.	The novel coronavirus is transmissible via droplets through coughing, sneezing or intimate contact	Up to 14 days	After a person has recovered from the disease, he/she is not necessarily immune to the novel coronavirus.	6	6	7	5	4	6	Yes	Yes	Yes	Yes	Yes
33	Female	Tertiary/University	No	No	Disease control officer	Eastern		Koforidua	Urban area	Yes	I live with 1 or more persons	Yes	No	Yes, confirmed	7	7	Are at risk	Are at risk	Are at risk	Are at risk	Are at risk	Are at risk	Are at risk	Are at risk	Related to the newly emerged coronavirus	Related to the newly emerged coronavirus	Related to the newly emerged coronavirus	Related to the newly emerged coronavirus	Related to the newly emerged coronavirus	Related to the newly emerged coronavirus	Related to the newly emerged coronavirus	Related to the newly emerged coronavirus	Related to the newly emerged coronavirus	There is a drug to treat the novel coronavirus.	The novel coronavirus is transmissible from person to person.	The novel coronavirus is transmissible via droplets through coughing, sneezing or intimate contact	Up to 14 days	Don't know	7	2	5	7	7	7	Yes	Yes	Yes	Yes	No
43	Female	Tertiary/University	No	No	Teacher	Greater Accra		Accra	Urban area	No	I live with 1 or more persons	Yes	No	No	6	6	Are at risk	Are at risk	Don't know	Don't know	Are at risk	Are at risk	Are at risk	Are at risk	Related to the newly emerged coronavirus	Related to the newly emerged coronavirus	Related to the newly emerged coronavirus	Related to the newly emerged coronavirus	Related to the newly emerged coronavirus	Related to the newly emerged coronavirus	Related to the newly emerged coronavirus	Related to the newly emerged coronavirus	Don't know	There is currently no drug treatment or vaccine for the novel coronavirus.	The novel coronavirus is transmissible from person to person.	The novel coronavirus is transmissible via droplets through coughing, sneezing or intimate contact	Up to 14 days	After a person has recovered from the disease, he/she is not necessarily immune to the novel coronavirus.	1	4	1	6	5	6	Yes	Yes	Yes	Yes	Yes
29	Male	Tertiary/University	No	No	A businessman	Upper West		Wa	Urban area	No	I live with 1 or more persons	Yes	No	No	6	6	Are at risk	Are at risk	Are at risk	Are at risk	Are at risk	Are at risk	Are at risk	Are at risk	Related to the newly emerged coronavirus	Related to the newly emerged coronavirus	Related to the newly emerged coronavirus	Don't know	Related to the newly emerged coronavirus	Related to the newly emerged coronavirus	Related to the newly emerged coronavirus	Related to the newly emerged coronavirus	Not related to the newly emerged coronavirus	There is currently no drug treatment or vaccine for the novel coronavirus.	The novel coronavirus is transmissible from person to person.	The novel coronavirus is transmissible via droplets through coughing, sneezing or intimate contact	Up to 14 days	After a person has recovered from the disease, he/she is not necessarily immune to the novel coronavirus.	5	4	4	7	6	7	Yes	Yes	Yes	Yes	Yes
22	Male	Tertiary/University	No	No	Student	Volta		Ho	Urban area	No	I live alone	Yes	No	No	6	7	Are at risk	Are at risk	Are at risk	Are at risk	Are at risk	Are at risk	Are at risk	Are at risk	Related to the newly emerged coronavirus	Related to the newly emerged coronavirus	Related to the newly emerged coronavirus	Related to the newly emerged coronavirus	Related to the newly emerged coronavirus	Related to the newly emerged coronavirus	Related to the newly emerged coronavirus	Related to the newly emerged coronavirus	Not related to the newly emerged coronavirus	There is a drug to treat the novel coronavirus.	The novel coronavirus is transmissible from person to person.	The novel coronavirus is transmissible via droplets through coughing, sneezing or intimate contact	Up to 14 days	After a person has recovered from the disease, he/she is not necessarily immune to the novel coronavirus.	4	4	4	7	6	6	Yes	Yes	Yes	Yes	Yes
35	Female	Tertiary/University	Yes	No	Nurse	Eastern		Accra	Urban area	Yes	I live with 1 or more persons	Yes	No	No	7	7	Are at risk	Are at risk	Are at risk	Are at risk	Are at risk	Are at risk	Are at risk	Are at risk	Related to the newly emerged coronavirus	Related to the newly emerged coronavirus	Related to the newly emerged coronavirus	Related to the newly emerged coronavirus	Related to the newly emerged coronavirus	Related to the newly emerged coronavirus	Related to the newly emerged coronavirus	Related to the newly emerged coronavirus	Related to the newly emerged coronavirus	There is a drug to treat the novel coronavirus.	The novel coronavirus is transmissible from person to person.	The novel coronavirus is transmissible via droplets through coughing, sneezing or intimate contact	Up to 14 days	After a person has recovered from the disease, he/she is immune to the novel coronavirus.	7	4	7	7	5	7	Yes	Yes	Yes	Yes	Yes
33	Male	Tertiary/University	Yes	No	Nursing	Eastern		Asamankese	Urban area	Yes	I live with 1 or more persons	Yes	No	Don't know	7	7	Are at risk	Are at risk	Are at risk	Are at risk	Are at risk	Are at risk	Are at risk	Are at risk	Related to the newly emerged coronavirus	Related to the newly emerged coronavirus	Related to the newly emerged coronavirus	Related to the newly emerged coronavirus	Related to the newly emerged coronavirus	Related to the newly emerged coronavirus	Related to the newly emerged coronavirus	Related to the newly emerged coronavirus	Not related to the newly emerged coronavirus	There is currently no drug treatment or vaccine for the novel coronavirus.	The novel coronavirus is transmissible from person to person.	The novel coronavirus is transmissible via droplets through coughing, sneezing or intimate contact	Up to 14 days	After a person has recovered from the disease, he/she is not necessarily immune to the novel coronavirus.	7	3	4	7	2	7	Yes	Yes	Yes	Yes	Yes
28	Male	Tertiary/University	Yes	No	Nurse	Eastern		ASAMANKESE	Rural area	No	I live alone	Yes	No	No	6	6	Are at risk	Are at risk	Are not at risk	Are not at risk	Are at risk	Are at risk	Are at risk	Are at risk	Related to the newly emerged coronavirus	Related to the newly emerged coronavirus	Related to the newly emerged coronavirus	Related to the newly emerged coronavirus	Related to the newly emerged coronavirus	Related to the newly emerged coronavirus	Not related to the newly emerged coronavirus	Related to the newly emerged coronavirus	Not related to the newly emerged coronavirus	There is currently no drug treatment or vaccine for the novel coronavirus.	The novel coronavirus is transmissible from person to person.	The novel coronavirus is transmissible via droplets through coughing, sneezing or intimate contact	Up to 14 days	After a person has recovered from the disease, he/she is not necessarily immune to the novel coronavirus.	5	2	6	6	4	6	Yes	Yes	Yes	Yes	No
31	Male	Tertiary/University	Yes	No	nursing	Eastern		Asamankese	Urban area	Yes	I live with 1 or more persons	Yes	No	Yes, confirmed	6	6	Are at risk	Are at risk	Are at risk	Are at risk	Are at risk	Are at risk	Are at risk	Are at risk	Related to the newly emerged coronavirus	Related to the newly emerged coronavirus	Related to the newly emerged coronavirus	Related to the newly emerged coronavirus	Related to the newly emerged coronavirus	Related to the newly emerged coronavirus	Related to the newly emerged coronavirus	Related to the newly emerged coronavirus	Not related to the newly emerged coronavirus	There is currently no drug treatment or vaccine for the novel coronavirus.	The novel coronavirus is transmissible from person to person.	The novel coronavirus is transmissible via droplets through coughing, sneezing or intimate contact	Up to 14 days	After a person has recovered from the disease, he/she is not necessarily immune to the novel coronavirus.	6	3	6	7	4	7	Yes	Yes	Yes	Yes	Yes
34	Female	Primary/Mid/Secondary	No	Don't know	Trader	Savannah		Sonyo	Rural area	Yes	I live with 1 or more persons	Yes	Don't know	No	3	3	Are at risk	Don't know	Are not at risk	Are not at risk	Don't know	Are at risk	Are at risk	Are at risk	Related to the newly emerged coronavirus	Related to the newly emerged coronavirus	Related to the newly emerged coronavirus	Related to the newly emerged coronavirus	Related to the newly emerged coronavirus	Don't know	Not related to the newly emerged coronavirus	Don't know	Not related to the newly emerged coronavirus	There is currently no drug treatment or vaccine for the novel coronavirus.	The novel coronavirus is transmissible from person to person.	The novel coronavirus is transmissible via droplets through coughing, sneezing or intimate contact	Don't know	Don't know	3	4	3	5	3	3	Yes	Yes	Yes	Yes	Yes
37	Male	Tertiary/University	No	No	Pastor	Ashanti		Esreso	Urban area	Yes	I live with 1 or more persons	Yes	No	No	6	6	Are at risk	Are at risk	Are at risk	Are at risk	Are at risk	Are at risk	Are at risk	Are at risk	Related to the newly emerged coronavirus	Related to the newly emerged coronavirus	Related to the newly emerged coronavirus	Related to the newly emerged coronavirus	Related to the newly emerged coronavirus	Related to the newly emerged coronavirus	Related to the newly emerged coronavirus	Related to the newly emerged coronavirus	Related to the newly emerged coronavirus	There is currently no drug treatment or vaccine for the novel coronavirus.	The novel coronavirus is transmissible from person to person.	The novel coronavirus is transmissible via droplets through coughing, sneezing or intimate contact	Up to 14 days	After a person has recovered from the disease, he/she is not necessarily immune to the novel coronavirus.	2	6	2	7	6	7	Yes	Yes	Yes	Yes	Yes
34	Female	Tertiary/University	Yes	No	Nursing	Ashanti		Sawua (kumasi)	Urban area	Yes	I live with 1 or more persons	Yes	No	No	6	6	Are at risk	Are at risk	Are not at risk	Are at risk	Are at risk	Are at risk	Are at risk	Are at risk	Related to the newly emerged coronavirus	Related to the newly emerged coronavirus	Related to the newly emerged coronavirus	Related to the newly emerged coronavirus	Related to the newly emerged coronavirus	Related to the newly emerged coronavirus	Related to the newly emerged coronavirus	Related to the newly emerged coronavirus	Related to the newly emerged coronavirus	There is currently no drug treatment or vaccine for the novel coronavirus.	The novel coronavirus is transmissible from person to person.	The novel coronavirus is transmissible via droplets through coughing, sneezing or intimate contact	Up to 14 days	After a person has recovered from the disease, he/she is not necessarily immune to the novel coronavirus.	7	7	7	7	7	7	Yes	Yes	Yes	Yes	Yes
36	Male	Tertiary/University	No	No	Banker	Ashanti		Kumasi	Urban area	Yes	I live with 1 or more persons	Yes	No	No	5	5	Are at risk	Don't know	Are at risk	Are at risk	Don't know	Don't know	Don't know	Don't know	Related to the newly emerged coronavirus	Related to the newly emerged coronavirus	Related to the newly emerged coronavirus	Don't know	Related to the newly emerged coronavirus	Don't know	Related to the newly emerged coronavirus	Related to the newly emerged coronavirus	Don't know	There is currently no drug treatment or vaccine for the novel coronavirus.	The novel coronavirus is transmissible from person to person.	The novel coronavirus is transmissible via droplets through coughing, sneezing or intimate contact	Up to 14 days	After a person has recovered from the disease, he/she is not necessarily immune to the novel coronavirus.	7	6	6	6	7	7	Yes	Yes	Yes	No	Yes
29	Female	Tertiary/University	Yes	No	Nursing	Eastern		Obomeng	Urban area	Yes	I live with 1 or more persons	Yes	No	No	6	7	Are at risk	Are at risk	Are at risk	Are at risk	Are at risk	Are at risk	Are at risk	Are at risk	Related to the newly emerged coronavirus	Related to the newly emerged coronavirus	Related to the newly emerged coronavirus	Related to the newly emerged coronavirus	Don't know	Related to the newly emerged coronavirus	Related to the newly emerged coronavirus	Don't know	Not related to the newly emerged coronavirus	There is currently no drug treatment or vaccine for the novel coronavirus.	The novel coronavirus is transmissible from person to person.	The novel coronavirus is transmissible via droplets through coughing, sneezing or intimate contact	Up to 14 days	After a person has recovered from the disease, he/she is not necessarily immune to the novel coronavirus.	3	3	2	7	6	7	Yes	Yes	Yes	Yes	Yes
33	Male	Tertiary/University	No	No	Unemployed	Eastern		Akyim Muoso	Rural area	No	I live with 1 or more persons	Yes	No	No	5	6	Are at risk	Are at risk	Are at risk	Are at risk	Are at risk	Are at risk	Are at risk	Are at risk	Related to the newly emerged coronavirus	Related to the newly emerged coronavirus	Related to the newly emerged coronavirus	Related to the newly emerged coronavirus	Related to the newly emerged coronavirus	Related to the newly emerged coronavirus	Related to the newly emerged coronavirus	Related to the newly emerged coronavirus	Not related to the newly emerged coronavirus	There is currently no drug treatment or vaccine for the novel coronavirus.	The novel coronavirus is transmissible from person to person.	The novel coronavirus is transmissible via droplets through coughing, sneezing or intimate contact	Up to 14 days	After a person has recovered from the disease, he/she is not necessarily immune to the novel coronavirus.	5	3	3	5	5	4	Yes	Yes	Yes	Yes	Yes
37	Male	Tertiary/University	No	No	Disease Control Officer	Eastern		Begoro	Urban area	Yes	I live with 1 or more persons	Yes	No	No	6	6	Are at risk	Are at risk	Are at risk	Are at risk	Are at risk	Are at risk	Are at risk	Are at risk	Related to the newly emerged coronavirus	Related to the newly emerged coronavirus	Related to the newly emerged coronavirus	Related to the newly emerged coronavirus	Related to the newly emerged coronavirus	Related to the newly emerged coronavirus	Related to the newly emerged coronavirus	Related to the newly emerged coronavirus	Related to the newly emerged coronavirus	There is currently no drug treatment or vaccine for the novel coronavirus.	The novel coronavirus is transmissible from person to person.	The novel coronavirus is transmissible via droplets through coughing, sneezing or intimate contact	Up to 14 days	After a person has recovered from the disease, he/she is not necessarily immune to the novel coronavirus.	6	4	5	6	4	5	Yes	Yes	Yes	Yes	Yes
20	Female	Tertiary/University	No	No	None	Greater Accra		Accra	Urban area	Yes	I live with 1 or more persons	Yes	No	No	4	4	Are at risk	Are at risk	Are at risk	Don't know	Are at risk	Are at risk	Are at risk	Are at risk	Related to the newly emerged coronavirus	Related to the newly emerged coronavirus	Related to the newly emerged coronavirus	Related to the newly emerged coronavirus	Related to the newly emerged coronavirus	Related to the newly emerged coronavirus	Related to the newly emerged coronavirus	Related to the newly emerged coronavirus	Not related to the newly emerged coronavirus	There is currently no drug treatment or vaccine for the novel coronavirus.	The novel coronavirus is transmissible from person to person.	The novel coronavirus is transmissible via droplets through coughing, sneezing or intimate contact	Up to 14 days	After a person has recovered from the disease, he/she is immune to the novel coronavirus.	1	1	1	7	7	7	Yes	Yes	Yes	Yes	Yes
45	Female	Tertiary/University	No	Yes	Disease control and prevention	Eastern		New Abirem	Urban area	Yes	I live alone	Yes	No	Yes, confirmed	6	7	Are at risk	Are at risk	Are not at risk	Are not at risk	Are at risk	Are at risk	Are at risk	Are at risk	Related to the newly emerged coronavirus	Related to the newly emerged coronavirus	Related to the newly emerged coronavirus	Related to the newly emerged coronavirus	Related to the newly emerged coronavirus	Related to the newly emerged coronavirus	Related to the newly emerged coronavirus	Related to the newly emerged coronavirus	Related to the newly emerged coronavirus	There is currently no drug treatment or vaccine for the novel coronavirus.	The novel coronavirus is transmissible from person to person.	The novel coronavirus is transmissible via droplets through coughing, sneezing or intimate contact	Up to 14 days	After a person has recovered from the disease, he/she is not necessarily immune to the novel coronavirus.	7	1	7	7	5	7	Yes	Yes	Yes	Yes	Yes
34	Female	Tertiary/University	Yes	No	Midwife	Eastern		Kibi	Urban area	No	I live with 1 or more persons	Yes	No	Yes, but not confirmed	5	6	Are at risk	Are at risk	Are at risk	Are at risk	Are at risk	Are at risk	Are at risk	Are at risk	Related to the newly emerged coronavirus	Related to the newly emerged coronavirus	Related to the newly emerged coronavirus	Related to the newly emerged coronavirus	Related to the newly emerged coronavirus	Not related to the newly emerged coronavirus	Related to the newly emerged coronavirus	Not related to the newly emerged coronavirus	Related to the newly emerged coronavirus	There is currently no drug treatment or vaccine for the novel coronavirus.	The novel coronavirus is transmissible from person to person.	The novel coronavirus is transmissible via droplets through coughing, sneezing or intimate contact	Up to 14 days	After a person has recovered from the disease, he/she is immune to the novel coronavirus.	3	4	3	6	6	7	Yes	Yes	Yes	Yes	Yes
34	Female	Tertiary/University	No	No	Disease control officer	Eastern		Nsawam	Urban area	Yes	I live with 1 or more persons	Yes	No	Yes, confirmed	6	6	Are at risk	Are at risk	Are at risk	Are at risk	Are at risk	Are at risk	Are at risk	Are at risk	Related to the newly emerged coronavirus	Related to the newly emerged coronavirus	Related to the newly emerged coronavirus	Related to the newly emerged coronavirus	Related to the newly emerged coronavirus	Related to the newly emerged coronavirus	Related to the newly emerged coronavirus	Related to the newly emerged coronavirus	Related to the newly emerged coronavirus	There is currently no drug treatment or vaccine for the novel coronavirus.	The novel coronavirus is transmissible from person to person.	The novel coronavirus is transmissible via droplets through coughing, sneezing or intimate contact	Up to 14 days	After a person has recovered from the disease, he/she is not necessarily immune to the novel coronavirus.	5	1	4	6	5	6	Yes	Yes	Yes	Yes	Yes
34	Female	Tertiary/University	No	No	Disease control officer	Eastern		Nsawam	Urban area	Yes	I live with 1 or more persons	Yes	No	Yes, confirmed	6	6	Are at risk	Are at risk	Are at risk	Are at risk	Are at risk	Are at risk	Are at risk	Are at risk	Related to the newly emerged coronavirus	Related to the newly emerged coronavirus	Related to the newly emerged coronavirus	Related to the newly emerged coronavirus	Related to the newly emerged coronavirus	Related to the newly emerged coronavirus	Related to the newly emerged coronavirus	Related to the newly emerged coronavirus	Related to the newly emerged coronavirus	There is currently no drug treatment or vaccine for the novel coronavirus.	The novel coronavirus is transmissible from person to person.	The novel coronavirus is transmissible via droplets through coughing, sneezing or intimate contact	Up to 14 days	After a person has recovered from the disease, he/she is not necessarily immune to the novel coronavirus.	5	1	4	6	5	6	Yes	Yes	Yes	Yes	Yes
27	Female	Tertiary/University	Yes	No	Technical nutrition officer	Eastern		Kyebi/ Newtown	Urban area	Yes	I live with 1 or more persons	Yes	No	No	5	5	Are at risk	Are at risk	Are at risk	Are at risk	Are at risk	Are at risk	Are at risk	Are at risk	Related to the newly emerged coronavirus	Related to the newly emerged coronavirus	Related to the newly emerged coronavirus	Related to the newly emerged coronavirus	Related to the newly emerged coronavirus	Related to the newly emerged coronavirus	Related to the newly emerged coronavirus	Related to the newly emerged coronavirus	Not related to the newly emerged coronavirus	There is currently no drug treatment or vaccine for the novel coronavirus.	The novel coronavirus is transmissible from person to person.	The novel coronavirus is transmissible via droplets through coughing, sneezing or intimate contact	Up to 3 days	After a person has recovered from the disease, he/she is immune to the novel coronavirus.	4	4	4	5	4	5	Yes	Yes	Yes	Yes	Yes
35	Male	Tertiary/University	No	No	mechanic	Eastern		Nsawam	Rural area	Yes	I live with 1 or more persons	Yes	No	No	7	7	Are at risk	Are at risk	Are at risk	Are at risk	Are at risk	Are at risk	Are at risk	Are at risk	Related to the newly emerged coronavirus	Related to the newly emerged coronavirus	Related to the newly emerged coronavirus	Related to the newly emerged coronavirus	Related to the newly emerged coronavirus	Don't know	Related to the newly emerged coronavirus	Related to the newly emerged coronavirus	Don't know	There is currently no drug treatment or vaccine for the novel coronavirus.	The novel coronavirus is transmissible from person to person.	The novel coronavirus is transmissible via droplets through coughing, sneezing or intimate contact	Up to 14 days	After a person has recovered from the disease, he/she is not necessarily immune to the novel coronavirus.	7	7	7	7	7	7	Yes	Yes	Yes	Yes	Yes
36	Male	Tertiary/University	Yes	No	Clinical officer	Eastern		Valco phase 2, Legon University Campus	Urban area	No	I live with 1 or more persons	Yes	No	No	6	6	Are at risk	Are at risk	Are at risk	Are at risk	Are at risk	Are at risk	Are at risk	Are at risk	Related to the newly emerged coronavirus	Related to the newly emerged coronavirus	Related to the newly emerged coronavirus	Related to the newly emerged coronavirus	Related to the newly emerged coronavirus	Related to the newly emerged coronavirus	Related to the newly emerged coronavirus	Related to the newly emerged coronavirus	Related to the newly emerged coronavirus	There is currently no drug treatment or vaccine for the novel coronavirus.	The novel coronavirus is transmissible from person to person.	The novel coronavirus is transmissible via droplets through coughing, sneezing or intimate contact	Up to 14 days	After a person has recovered from the disease, he/she is not necessarily immune to the novel coronavirus.	4	6	4	6	4	6	Yes	Yes	Yes	Yes	Yes
37	Male	Tertiary/University	Yes	No	Veterinary Officers	Greater Accra		Greater Accra	Urban area	No	I live alone	Yes	No	No	7	7	Are at risk	Are at risk	Are at risk	Are at risk	Are at risk	Are at risk	Are at risk	Are at risk	Related to the newly emerged coronavirus	Related to the newly emerged coronavirus	Related to the newly emerged coronavirus	Related to the newly emerged coronavirus	Related to the newly emerged coronavirus	Related to the newly emerged coronavirus	Related to the newly emerged coronavirus	Related to the newly emerged coronavirus	Not related to the newly emerged coronavirus	There is currently no drug treatment or vaccine for the novel coronavirus.	The novel coronavirus is transmitted by animals to humans only.	The novel coronavirus is transmissible via droplets through coughing, sneezing or intimate contact	Up to 14 days	After a person has recovered from the disease, he/she is immune to the novel coronavirus.	6	7	6	7	7	7	Yes	Yes	Yes	Yes	Don't know
27	Male	Tertiary/University	No	No	Nutritionist	Eastern		Akim Tafo	Urban area	Yes	I live with 1 or more persons	Yes	No	No	5	5	Are at risk	Are at risk	Are not at risk	Are not at risk	Are at risk	Are at risk	Are at risk	Are at risk	Related to the newly emerged coronavirus	Related to the newly emerged coronavirus	Related to the newly emerged coronavirus	Related to the newly emerged coronavirus	Related to the newly emerged coronavirus	Related to the newly emerged coronavirus	Related to the newly emerged coronavirus	Related to the newly emerged coronavirus	Not related to the newly emerged coronavirus	There is currently no drug treatment or vaccine for the novel coronavirus.	The novel coronavirus is transmissible from person to person.	The novel coronavirus is transmissible via droplets through coughing, sneezing or intimate contact	Up to 14 days	After a person has recovered from the disease, he/she is not necessarily immune to the novel coronavirus.	2	2	2	5	4	4	Yes	Yes	Yes	Yes	Yes
28	Male	Tertiary/University	No	No	Medical laboratory Scientist	Northern		Tamale	Urban area	Yes	I live with 1 or more persons	Yes	No	No	6	6	Are at risk	Are at risk	Are not at risk	Are at risk	Are at risk	Are at risk	Are at risk	Are at risk	Related to the newly emerged coronavirus	Related to the newly emerged coronavirus	Related to the newly emerged coronavirus	Related to the newly emerged coronavirus	Related to the newly emerged coronavirus	Related to the newly emerged coronavirus	Related to the newly emerged coronavirus	Related to the newly emerged coronavirus	Related to the newly emerged coronavirus	There is currently no drug treatment or vaccine for the novel coronavirus.	The novel coronavirus is transmissible from person to person.	The novel coronavirus is transmissible via droplets through coughing, sneezing or intimate contact	Up to 14 days	After a person has recovered from the disease, he/she is not necessarily immune to the novel coronavirus.	6	2	6	6	3	7	No	Yes	Yes	No	Yes
36	Male	Tertiary/University	Yes	No	Nurse	Northern		Yendi	Rural area	Yes	I live with 1 or more persons	Yes	No	No	7	7	Are at risk	Are at risk	Are at risk	Are at risk	Are at risk	Are at risk	Are at risk	Are at risk	Related to the newly emerged coronavirus	Related to the newly emerged coronavirus	Related to the newly emerged coronavirus	Related to the newly emerged coronavirus	Related to the newly emerged coronavirus	Related to the newly emerged coronavirus	Related to the newly emerged coronavirus	Related to the newly emerged coronavirus	Not related to the newly emerged coronavirus	There is currently no drug treatment or vaccine for the novel coronavirus.	The novel coronavirus is transmissible from person to person.	The novel coronavirus is transmissible via droplets through coughing, sneezing or intimate contact	Up to 14 days	After a person has recovered from the disease, he/she is immune to the novel coronavirus.	7	2	1	7	7	7	Yes	Yes	Yes	Yes	Yes
30	Female	Tertiary/University	No	No	Health Administrator	Eastern		Koforidua	Urban area	Yes	I live with 1 or more persons	Yes	No	No	4	5	Are at risk	Are at risk	Are at risk	Are at risk	Are at risk	Are at risk	Are at risk	Are at risk	Related to the newly emerged coronavirus	Related to the newly emerged coronavirus	Related to the newly emerged coronavirus	Related to the newly emerged coronavirus	Related to the newly emerged coronavirus	Related to the newly emerged coronavirus	Related to the newly emerged coronavirus	Related to the newly emerged coronavirus	Not related to the newly emerged coronavirus	There is currently no drug treatment or vaccine for the novel coronavirus.	The novel coronavirus is transmissible from person to person.	The novel coronavirus is transmissible via droplets through coughing, sneezing or intimate contact	Up to 14 days	After a person has recovered from the disease, he/she is not necessarily immune to the novel coronavirus.	7	7	7	6	1	7	Yes	Yes	Yes	Yes	Yes
29	Male	Tertiary/University	Yes	No	Nursing	Eastern		Kukua	Rural area	No	I live with 1 or more persons	Yes	No	No	5	5	Are at risk	Are at risk	Are not at risk	Are not at risk	Are at risk	Are at risk	Are at risk	Are at risk	Related to the newly emerged coronavirus	Related to the newly emerged coronavirus	Related to the newly emerged coronavirus	Related to the newly emerged coronavirus	Related to the newly emerged coronavirus	Related to the newly emerged coronavirus	Don't know	Related to the newly emerged coronavirus	Don't know	There is currently no drug treatment or vaccine for the novel coronavirus.	The novel coronavirus is transmissible from person to person.	The novel coronavirus is transmissible via droplets through coughing, sneezing or intimate contact	Up to 14 days	Don't know	5	5	7	6	5	5	Yes	Yes	Yes	Yes	Yes
21	Female	Tertiary/University	No	Don't know	Student	Northern		Tamale	Urban area	Yes	I live with 1 or more persons	Yes	No	No	7	7	Are at risk	Are at risk	Are at risk	Are at risk	Are at risk	Are at risk	Are at risk	Are at risk	Related to the newly emerged coronavirus	Related to the newly emerged coronavirus	Related to the newly emerged coronavirus	Related to the newly emerged coronavirus	Related to the newly emerged coronavirus	Not related to the newly emerged coronavirus	Not related to the newly emerged coronavirus	Not related to the newly emerged coronavirus	Not related to the newly emerged coronavirus	There is currently no drug treatment or vaccine for the novel coronavirus.	The novel coronavirus is transmissible from person to person.	The novel coronavirus is transmissible via droplets through coughing, sneezing or intimate contact	Up to 14 days	After a person has recovered from the disease, he/she is not necessarily immune to the novel coronavirus.	7	6	6	7	2	6	Yes	Yes	Yes	Yes	Yes
31	Male	Tertiary/University	Yes	No	Nursing	North East		Gambaga	Urban area	Yes	I live with 1 or more persons	Yes	No	No	7	7	Are at risk	Are at risk	Are at risk	Are at risk	Are at risk	Are at risk	Are at risk	Are at risk	Related to the newly emerged coronavirus	Related to the newly emerged coronavirus	Related to the newly emerged coronavirus	Related to the newly emerged coronavirus	Related to the newly emerged coronavirus	Related to the newly emerged coronavirus	Related to the newly emerged coronavirus	Related to the newly emerged coronavirus	Related to the newly emerged coronavirus	There is currently no drug treatment or vaccine for the novel coronavirus.	The novel coronavirus is transmissible from person to person.	The novel coronavirus is transmissible via droplets through coughing, sneezing or intimate contact	Up to 14 days	After a person has recovered from the disease, he/she is not necessarily immune to the novel coronavirus.	7	7	7	7	7	7	Yes	Yes	Yes	Yes	Yes
23	Female	Tertiary/University	Yes	No	Nurse	Northern		Tamale	Urban area	No	I live with 1 or more persons	Yes	No	No	6	5	Are at risk	Are at risk	Are at risk	Are at risk	Are at risk	Are at risk	Are at risk	Are at risk	Related to the newly emerged coronavirus	Related to the newly emerged coronavirus	Related to the newly emerged coronavirus	Related to the newly emerged coronavirus	Related to the newly emerged coronavirus	Not related to the newly emerged coronavirus	Related to the newly emerged coronavirus	Not related to the newly emerged coronavirus	Not related to the newly emerged coronavirus	There is currently no drug treatment or vaccine for the novel coronavirus.	The novel coronavirus is transmissible from person to person.	The novel coronavirus is transmissible via droplets through coughing, sneezing or intimate contact	Up to 14 days	After a person has recovered from the disease, he/she is not necessarily immune to the novel coronavirus.	1	1	1	7	7	7	Yes	Yes	Yes	Yes	Yes
33	Male	Tertiary/University	No	No	Teacher	Northern		Yendi	Urban area	Yes	I live with 1 or more persons	Yes	No	No	5	6	Are at risk	Are not at risk	Are not at risk	Are not at risk	Are at risk	Are at risk	Are at risk	Are at risk	Related to the newly emerged coronavirus	Related to the newly emerged coronavirus	Related to the newly emerged coronavirus	Related to the newly emerged coronavirus	Related to the newly emerged coronavirus	Don't know	Related to the newly emerged coronavirus	Related to the newly emerged coronavirus	Not related to the newly emerged coronavirus	There is currently no drug treatment or vaccine for the novel coronavirus.	The novel coronavirus is transmissible from person to person.	The novel coronavirus is transmissible via droplets through coughing, sneezing or intimate contact	Up to 14 days	After a person has recovered from the disease, he/she is not necessarily immune to the novel coronavirus.	5	4	7	6	1	2	Yes	Yes	No	Yes	Yes
32	Male	Tertiary/University	No	No	Teacher	Eastern		osiem	Urban area	Yes	I live with 1 or more persons	Yes	Don't know	No	6	6	Are at risk	Are at risk	Are at risk	Are at risk	Are at risk	Are at risk	Are at risk	Are at risk	Related to the newly emerged coronavirus	Related to the newly emerged coronavirus	Related to the newly emerged coronavirus	Related to the newly emerged coronavirus	Related to the newly emerged coronavirus	Related to the newly emerged coronavirus	Related to the newly emerged coronavirus	Related to the newly emerged coronavirus	Related to the newly emerged coronavirus	There is a drug to treat the novel coronavirus.	The novel coronavirus is transmissible from person to person.	The novel coronavirus is transmissible via droplets through coughing, sneezing or intimate contact	Up to 14 days	Don't know	3	3	3	5	4	4	Yes	Yes	Yes	Yes	Yes
40	Male	Tertiary/University	No	No	public health officer	Eastern		Adukrom	Urban area	Yes	I live with 1 or more persons	Yes	No	Yes, confirmed	6	7	Are at risk	Are at risk	Are at risk	Are at risk	Are at risk	Are at risk	Are at risk	Are at risk	Related to the newly emerged coronavirus	Related to the newly emerged coronavirus	Related to the newly emerged coronavirus	Related to the newly emerged coronavirus	Related to the newly emerged coronavirus	Related to the newly emerged coronavirus	Related to the newly emerged coronavirus	Related to the newly emerged coronavirus	Related to the newly emerged coronavirus	There is currently no drug treatment or vaccine for the novel coronavirus.	The novel coronavirus is transmissible from person to person.	The novel coronavirus is transmissible via droplets through coughing, sneezing or intimate contact	Up to 14 days	After a person has recovered from the disease, he/she is not necessarily immune to the novel coronavirus.	6	2	4	7	6	6	Yes	Yes	No	Yes	No
24	Female	Tertiary/University	Yes	No	Nurse	Eastern		Kukurantumi	Rural area	Yes	I live with 1 or more persons	Yes	No	No	7	7	Are at risk	Are at risk	Are at risk	Are at risk	Are at risk	Are at risk	Are at risk	Are at risk	Related to the newly emerged coronavirus	Related to the newly emerged coronavirus	Related to the newly emerged coronavirus	Related to the newly emerged coronavirus	Related to the newly emerged coronavirus	Related to the newly emerged coronavirus	Related to the newly emerged coronavirus	Not related to the newly emerged coronavirus	Not related to the newly emerged coronavirus	There is currently no drug treatment or vaccine for the novel coronavirus.	The novel coronavirus is transmissible from person to person.	The novel coronavirus is transmissible via droplets through coughing, sneezing or intimate contact	Up to 14 days	After a person has recovered from the disease, he/she is immune to the novel coronavirus.	7	7	7	7	7	7	Yes	Yes	Yes	Yes	Yes
24	Female	Tertiary/University	Yes	No	Nurse	Eastern		Kukurantumi	Rural area	Yes	I live with 1 or more persons	Yes	No	No	7	7	Are at risk	Are at risk	Are at risk	Are at risk	Are at risk	Are at risk	Are at risk	Are at risk	Related to the newly emerged coronavirus	Related to the newly emerged coronavirus	Related to the newly emerged coronavirus	Related to the newly emerged coronavirus	Related to the newly emerged coronavirus	Related to the newly emerged coronavirus	Related to the newly emerged coronavirus	Not related to the newly emerged coronavirus	Not related to the newly emerged coronavirus	There is currently no drug treatment or vaccine for the novel coronavirus.	The novel coronavirus is transmissible from person to person.	The novel coronavirus is transmissible via droplets through coughing, sneezing or intimate contact	Up to 14 days	After a person has recovered from the disease, he/she is immune to the novel coronavirus.	7	7	7	7	7	7	Yes	Yes	Yes	Yes	Yes
30	Male	Tertiary/University	Yes	No	Nursing	Eastern		Suhum	Urban area	No	I live alone	Yes	No	Yes, confirmed	7	7	Are at risk	Are at risk	Are at risk	Are at risk	Are at risk	Are at risk	Are at risk	Are at risk	Related to the newly emerged coronavirus	Related to the newly emerged coronavirus	Related to the newly emerged coronavirus	Related to the newly emerged coronavirus	Related to the newly emerged coronavirus	Related to the newly emerged coronavirus	Related to the newly emerged coronavirus	Related to the newly emerged coronavirus	Related to the newly emerged coronavirus	There is currently no drug treatment or vaccine for the novel coronavirus.	The novel coronavirus is transmissible from person to person.	The novel coronavirus is transmissible via droplets through coughing, sneezing or intimate contact	Up to 14 days	After a person has recovered from the disease, he/she is not necessarily immune to the novel coronavirus.	7	5	4	7	6	7	Yes	Yes	Yes	Yes	Yes
34	Male	Tertiary/University	Yes	No	Nursing	Northern		Tamale	Urban area	Yes	I live with 1 or more persons	Yes	No	No	6	6	Are at risk	Are at risk	Are at risk	Are at risk	Are at risk	Are at risk	Are at risk	Are at risk	Related to the newly emerged coronavirus	Related to the newly emerged coronavirus	Related to the newly emerged coronavirus	Related to the newly emerged coronavirus	Related to the newly emerged coronavirus	Related to the newly emerged coronavirus	Related to the newly emerged coronavirus	Related to the newly emerged coronavirus	Related to the newly emerged coronavirus	There is currently no drug treatment or vaccine for the novel coronavirus.	The novel coronavirus is transmissible from person to person.	The novel coronavirus is transmissible via droplets through coughing, sneezing or intimate contact	Up to 14 days	After a person has recovered from the disease, he/she is not necessarily immune to the novel coronavirus.	4	5	5	5	4	5	Yes	Yes	Yes	Yes	Yes
28	Male	Tertiary/University	No	No	Health information officer	Eastern		Suhum	Urban area	No	I live with 1 or more persons	Yes	No	No	7	6	Are at risk	Are at risk	Are at risk	Are at risk	Are at risk	Are at risk	Are at risk	Are at risk	Related to the newly emerged coronavirus	Related to the newly emerged coronavirus	Related to the newly emerged coronavirus	Related to the newly emerged coronavirus	Related to the newly emerged coronavirus	Not related to the newly emerged coronavirus	Related to the newly emerged coronavirus	Related to the newly emerged coronavirus	Not related to the newly emerged coronavirus	There is currently no drug treatment or vaccine for the novel coronavirus.	The novel coronavirus is transmissible from person to person.	The novel coronavirus is transmissible via droplets through coughing, sneezing or intimate contact	Up to 14 days	After a person has recovered from the disease, he/she is not necessarily immune to the novel coronavirus.	7	7	7	7	7	7	Yes	Yes	Yes	Yes	Yes
25	Female	Tertiary/University	Yes	No	Nurse	Eastern		Akosombo	Urban area	Yes	I live with 1 or more persons	Yes	Don't know	No	6	6	Are at risk	Are at risk	Are at risk	Are at risk	Are at risk	Are at risk	Are at risk	Are at risk	Related to the newly emerged coronavirus	Related to the newly emerged coronavirus	Related to the newly emerged coronavirus	Related to the newly emerged coronavirus	Related to the newly emerged coronavirus	Related to the newly emerged coronavirus	Related to the newly emerged coronavirus	Related to the newly emerged coronavirus	Related to the newly emerged coronavirus	There is currently no drug treatment or vaccine for the novel coronavirus.	The novel coronavirus is transmissible from person to person.	The novel coronavirus is transmissible via droplets through coughing, sneezing or intimate contact	Up to 14 days	After a person has recovered from the disease, he/she is not necessarily immune to the novel coronavirus.	4	4	2	5	4	6	Yes	Yes	Yes	Yes	Yes
21	Female	Tertiary/University	No	No	Student	Eastern		Akosombo	Urban area	Yes	I live with 1 or more persons	Yes	No	No	3	3	Are at risk	Are at risk	Are at risk	Are at risk	Are at risk	Are at risk	Are at risk	Are at risk	Related to the newly emerged coronavirus	Related to the newly emerged coronavirus	Related to the newly emerged coronavirus	Related to the newly emerged coronavirus	Related to the newly emerged coronavirus	Related to the newly emerged coronavirus	Related to the newly emerged coronavirus	Related to the newly emerged coronavirus	Related to the newly emerged coronavirus	There is currently no drug treatment or vaccine for the novel coronavirus.	The novel coronavirus is transmissible from person to person.	The novel coronavirus is transmissible via droplets through coughing, sneezing or intimate contact	Up to 14 days	After a person has recovered from the disease, he/she is not necessarily immune to the novel coronavirus.	1	1	1	6	6	7	Yes	Yes	Yes	Yes	Yes
22	Male	Tertiary/University	Yes	No	Student	Eastern		Akosombo	Urban area	No	I live with 1 or more persons	Yes	No	No	5	5	Are at risk	Are at risk	Are at risk	Are at risk	Are at risk	Are at risk	Are at risk	Are at risk	Related to the newly emerged coronavirus	Related to the newly emerged coronavirus	Related to the newly emerged coronavirus	Related to the newly emerged coronavirus	Related to the newly emerged coronavirus	Don't know	Related to the newly emerged coronavirus	Don't know	Not related to the newly emerged coronavirus	There is a drug to treat the novel coronavirus.	The novel coronavirus is transmissible from person to person.	The novel coronavirus is transmissible via droplets through coughing, sneezing or intimate contact	Up to 14 days	After a person has recovered from the disease, he/she is immune to the novel coronavirus.	3	3	3	6	6	5	Yes	Yes	Yes	Yes	Yes
26	Female	Tertiary/University	No	No	Teaching	Eastern		Obomeng	Urban area	Yes	I live with 1 or more persons	Yes	No	No	6	6	Are at risk	Don't know	Are at risk	Are at risk	Are at risk	Are at risk	Are at risk	Are at risk	Related to the newly emerged coronavirus	Related to the newly emerged coronavirus	Related to the newly emerged coronavirus	Related to the newly emerged coronavirus	Related to the newly emerged coronavirus	Related to the newly emerged coronavirus	Related to the newly emerged coronavirus	Related to the newly emerged coronavirus	Don't know	There is currently no drug treatment or vaccine for the novel coronavirus.	The novel coronavirus is transmissible from person to person.	The novel coronavirus is transmissible via droplets through coughing, sneezing or intimate contact	Up to 14 days	After a person has recovered from the disease, he/she is not necessarily immune to the novel coronavirus.	4	3	3	6	4	7	Yes	Yes	Yes	Yes	Yes
22	Female	Tertiary/University	No	No	Student	Brong Ahafo		Sunyani	Rural area	Yes	I live with 1 or more persons	Yes	No	No	7	7	Are at risk	Are at risk	Are at risk	Are at risk	Are at risk	Are at risk	Are at risk	Are at risk	Related to the newly emerged coronavirus	Related to the newly emerged coronavirus	Related to the newly emerged coronavirus	Related to the newly emerged coronavirus	Related to the newly emerged coronavirus	Related to the newly emerged coronavirus	Related to the newly emerged coronavirus	Related to the newly emerged coronavirus	Not related to the newly emerged coronavirus	There is currently no drug treatment or vaccine for the novel coronavirus.	The novel coronavirus is transmissible from person to person.	The novel coronavirus is transmissible via droplets through coughing, sneezing or intimate contact	Up to 14 days	After a person has recovered from the disease, he/she is not necessarily immune to the novel coronavirus.	1	1	3	7	7	7	Yes	Yes	Yes	Yes	No
32	Male	Tertiary/University	No	No	Teaching	Eastern		Obomeng	Urban area	Yes	I live with 1 or more persons	Yes	No	No	6	6	Are at risk	Are at risk	Are at risk	Are at risk	Are at risk	Are at risk	Are at risk	Are at risk	Related to the newly emerged coronavirus	Related to the newly emerged coronavirus	Related to the newly emerged coronavirus	Related to the newly emerged coronavirus	Related to the newly emerged coronavirus	Related to the newly emerged coronavirus	Related to the newly emerged coronavirus	Related to the newly emerged coronavirus	Don't know	There is currently no drug treatment or vaccine for the novel coronavirus.	The novel coronavirus is transmissible from person to person.	The novel coronavirus is transmissible via droplets through coughing, sneezing or intimate contact	Up to 14 days	After a person has recovered from the disease, he/she is not necessarily immune to the novel coronavirus.	4	3	3	6	5	7	Yes	Yes	Yes	Yes	Yes
35	Male	Tertiary/University	No	No	Entrepreneur	Eastern		Obomeng	Urban area	No	I live with 1 or more persons	Yes	No	No	6	6	Are at risk	Are at risk	Are at risk	Are at risk	Are at risk	Are at risk	Are at risk	Are at risk	Related to the newly emerged coronavirus	Related to the newly emerged coronavirus	Related to the newly emerged coronavirus	Related to the newly emerged coronavirus	Related to the newly emerged coronavirus	Related to the newly emerged coronavirus	Related to the newly emerged coronavirus	Related to the newly emerged coronavirus	Don't know	There is currently no drug treatment or vaccine for the novel coronavirus.	The novel coronavirus is transmissible from person to person.	The novel coronavirus is transmissible via droplets through coughing, sneezing or intimate contact	Up to 14 days	After a person has recovered from the disease, he/she is not necessarily immune to the novel coronavirus.	4	3	2	6	5	6	Yes	Yes	Yes	Yes	Yes
30	Male	Tertiary/University	No	No	Medical laboratory Scientist	Eastern		Osiem	Rural area	No	I live alone	Yes	No	Yes, confirmed	7	7	Are at risk	Are at risk	Are at risk	Are at risk	Are at risk	Are at risk	Are at risk	Are at risk	Related to the newly emerged coronavirus	Related to the newly emerged coronavirus	Related to the newly emerged coronavirus	Related to the newly emerged coronavirus	Related to the newly emerged coronavirus	Related to the newly emerged coronavirus	Related to the newly emerged coronavirus	Related to the newly emerged coronavirus	Related to the newly emerged coronavirus	There is currently no drug treatment or vaccine for the novel coronavirus.	The novel coronavirus is transmissible from person to person.	The novel coronavirus is transmissible via droplets through coughing, sneezing or intimate contact	Up to 14 days	After a person has recovered from the disease, he/she is not necessarily immune to the novel coronavirus.	4	2	3	7	5	7	Yes	Yes	Yes	Yes	Yes
27	Male	Tertiary/University	Yes	Yes	Medical Doctor	Eastern		Osiem	Rural area	Yes	I live with 1 or more persons	Yes	Yes, confirmed	Yes, confirmed	7	7	Are at risk	Are at risk	Are at risk	Are at risk	Are at risk	Are at risk	Are at risk	Are at risk	Related to the newly emerged coronavirus	Related to the newly emerged coronavirus	Related to the newly emerged coronavirus	Related to the newly emerged coronavirus	Related to the newly emerged coronavirus	Related to the newly emerged coronavirus	Related to the newly emerged coronavirus	Related to the newly emerged coronavirus	Related to the newly emerged coronavirus	There is currently no drug treatment or vaccine for the novel coronavirus.	The novel coronavirus is transmissible from person to person.	The novel coronavirus is transmissible via droplets through coughing, sneezing or intimate contact	Up to 14 days	After a person has recovered from the disease, he/she is not necessarily immune to the novel coronavirus.	7	4	7	7	3	7	Yes	Yes	Yes	Yes	No
33	Male	Tertiary/University	No	No	Physician Assistant	Eastern		New Tafo	Urban area	No	I live with 1 or more persons	Yes	Yes, confirmed	Yes, confirmed	7	5	Are at risk	Are not at risk	Are not at risk	Are not at risk	Are at risk	Are at risk	Are at risk	Are at risk	Related to the newly emerged coronavirus	Related to the newly emerged coronavirus	Related to the newly emerged coronavirus	Related to the newly emerged coronavirus	Related to the newly emerged coronavirus	Related to the newly emerged coronavirus	Related to the newly emerged coronavirus	Related to the newly emerged coronavirus	Related to the newly emerged coronavirus	There is currently no drug treatment or vaccine for the novel coronavirus.	The novel coronavirus is transmissible from person to person.	The novel coronavirus is transmissible via droplets through coughing, sneezing or intimate contact	Up to 14 days	After a person has recovered from the disease, he/she is not necessarily immune to the novel coronavirus.	4	3	3	1	3	5	Yes	Yes	Yes	Yes	Yes
18	Female	Tertiary/University	Yes	No	Nurse	Eastern		Teshie	Urban area	No	I live alone	Yes	No	No	5	6	Are at risk	Are at risk	Are at risk	Are at risk	Are at risk	Are at risk	Are at risk	Are at risk	Related to the newly emerged coronavirus	Related to the newly emerged coronavirus	Related to the newly emerged coronavirus	Related to the newly emerged coronavirus	Related to the newly emerged coronavirus	Related to the newly emerged coronavirus	Related to the newly emerged coronavirus	Related to the newly emerged coronavirus	Don't know	There is a drug to treat the novel coronavirus.	The novel coronavirus is transmissible from person to person.	The novel coronavirus is transmissible via droplets through coughing, sneezing or intimate contact	Up to 14 days	After a person has recovered from the disease, he/she is immune to the novel coronavirus.	1	1	1	7	6	7	Yes	Yes	Yes	Yes	Yes
34	Female	Tertiary/University	Yes	No	Nurse	Eastern		Osiem	Urban area	No	I live with 1 or more persons	Yes	Yes, confirmed	Yes, confirmed	4	6	Are at risk	Are at risk	Are at risk	Are at risk	Are at risk	Are at risk	Are at risk	Are at risk	Related to the newly emerged coronavirus	Related to the newly emerged coronavirus	Related to the newly emerged coronavirus	Related to the newly emerged coronavirus	Related to the newly emerged coronavirus	Related to the newly emerged coronavirus	Related to the newly emerged coronavirus	Related to the newly emerged coronavirus	Related to the newly emerged coronavirus	There is currently no drug treatment or vaccine for the novel coronavirus.	The novel coronavirus is transmissible from person to person.	The novel coronavirus is transmissible via droplets through coughing, sneezing or intimate contact	Up to 14 days	After a person has recovered from the disease, he/she is not necessarily immune to the novel coronavirus.	7	4	4	5	5	6	Yes	Yes	Yes	No	Yes
36	Male	Tertiary/University	Yes	No	Nurse	Eastern		Osiem	Urban area	No	I live alone	Yes	Don't know	Yes, confirmed	6	6	Are at risk	Are at risk	Are at risk	Are at risk	Are at risk	Are at risk	Are at risk	Are at risk	Related to the newly emerged coronavirus	Related to the newly emerged coronavirus	Related to the newly emerged coronavirus	Related to the newly emerged coronavirus	Related to the newly emerged coronavirus	Related to the newly emerged coronavirus	Related to the newly emerged coronavirus	Related to the newly emerged coronavirus	Related to the newly emerged coronavirus	There is currently no drug treatment or vaccine for the novel coronavirus.	The novel coronavirus is transmissible from person to person.	The novel coronavirus is transmissible via droplets through coughing, sneezing or intimate contact	Up to 14 days	After a person has recovered from the disease, he/she is not necessarily immune to the novel coronavirus.	5	4	6	6	4	5	Yes	Yes	Yes	Yes	Yes
29	Female	Tertiary/University	Yes	No	Nursing	Eastern		Osiem	Rural area	Yes	I live with 1 or more persons	Yes	No	Yes, confirmed	6	6	Are at risk	Are at risk	Are at risk	Are at risk	Are at risk	Are at risk	Are at risk	Are at risk	Related to the newly emerged coronavirus	Related to the newly emerged coronavirus	Related to the newly emerged coronavirus	Related to the newly emerged coronavirus	Related to the newly emerged coronavirus	Don't know	Related to the newly emerged coronavirus	Don't know	Not related to the newly emerged coronavirus	There is currently no drug treatment or vaccine for the novel coronavirus.	The novel coronavirus is transmissible from person to person.	The novel coronavirus is transmissible via droplets through coughing, sneezing or intimate contact	Up to 14 days	After a person has recovered from the disease, he/she is immune to the novel coronavirus.	6	5	7	6	6	6	Yes	Yes	No	Yes	Yes
37	Male	Tertiary/University	Yes	No	Physician Assistant / Nurse	Eastern		Osiem	Rural area	No	I live with 1 or more persons	Yes	Don't know	Yes, confirmed	4	4	Are at risk	Are at risk	Are at risk	Are at risk	Are at risk	Are at risk	Are at risk	Are at risk	Related to the newly emerged coronavirus	Related to the newly emerged coronavirus	Related to the newly emerged coronavirus	Related to the newly emerged coronavirus	Related to the newly emerged coronavirus	Related to the newly emerged coronavirus	Related to the newly emerged coronavirus	Related to the newly emerged coronavirus	Related to the newly emerged coronavirus	There is currently no drug treatment or vaccine for the novel coronavirus.	The novel coronavirus is transmissible from person to person.	The novel coronavirus is transmissible via droplets through coughing, sneezing or intimate contact	Up to 14 days	After a person has recovered from the disease, he/she is not necessarily immune to the novel coronavirus.	5	4	6	5	4	6	Yes	Yes	Yes	Yes	Yes
37	Female	Tertiary/University	No	No	Teaching	Eastern		Obomeng	Urban area	Yes	I live with 1 or more persons	Yes	No	No	6	6	Are at risk	Are at risk	Are at risk	Are at risk	Are at risk	Are at risk	Are at risk	Are at risk	Related to the newly emerged coronavirus	Related to the newly emerged coronavirus	Related to the newly emerged coronavirus	Related to the newly emerged coronavirus	Related to the newly emerged coronavirus	Related to the newly emerged coronavirus	Related to the newly emerged coronavirus	Related to the newly emerged coronavirus	Don't know	There is currently no drug treatment or vaccine for the novel coronavirus.	The novel coronavirus is transmissible from person to person.	The novel coronavirus is transmissible via droplets through coughing, sneezing or intimate contact	Up to 14 days	After a person has recovered from the disease, he/she is not necessarily immune to the novel coronavirus.	4	3	4	6	6	6	Yes	Yes	Yes	Yes	Yes
30	Male	Tertiary/University	No	No	civil servant	Greater Accra		Tema Community 25	Urban area	Yes	I live with 1 or more persons	Yes	No	No	7	7	Are at risk	Are at risk	Are at risk	Are at risk	Are at risk	Are at risk	Are at risk	Are at risk	Related to the newly emerged coronavirus	Related to the newly emerged coronavirus	Related to the newly emerged coronavirus	Related to the newly emerged coronavirus	Related to the newly emerged coronavirus	Related to the newly emerged coronavirus	Related to the newly emerged coronavirus	Related to the newly emerged coronavirus	Not related to the newly emerged coronavirus	There is a drug to treat the novel coronavirus.	The novel coronavirus is transmissible from person to person.	The novel coronavirus is transmissible via droplets through coughing, sneezing or intimate contact	Up to 14 days	After a person has recovered from the disease, he/she is not necessarily immune to the novel coronavirus.	3	1	1	6	5	7	Yes	Yes	Yes	Yes	Yes
30	Male	Tertiary/University	No	No	civil servant	Greater Accra		Tema Community 25	Urban area	Yes	I live with 1 or more persons	Yes	No	No	7	7	Are at risk	Are at risk	Are at risk	Are at risk	Are at risk	Are at risk	Are at risk	Are at risk	Related to the newly emerged coronavirus	Related to the newly emerged coronavirus	Related to the newly emerged coronavirus	Related to the newly emerged coronavirus	Related to the newly emerged coronavirus	Related to the newly emerged coronavirus	Related to the newly emerged coronavirus	Related to the newly emerged coronavirus	Not related to the newly emerged coronavirus	There is a drug to treat the novel coronavirus.	The novel coronavirus is transmissible from person to person.	The novel coronavirus is transmissible via droplets through coughing, sneezing or intimate contact	Up to 14 days	After a person has recovered from the disease, he/she is not necessarily immune to the novel coronavirus.	3	1	1	6	5	7	Yes	Yes	Yes	Yes	Yes
35	Female	Tertiary/University	No	No	Nutrition officer	Northern		Water works	Urban area	Yes	I live with 1 or more persons	Yes	No	No	3	6	Are at risk	Are at risk	Are at risk	Are at risk	Are at risk	Are at risk	Are at risk	Are at risk	Related to the newly emerged coronavirus	Related to the newly emerged coronavirus	Related to the newly emerged coronavirus	Related to the newly emerged coronavirus	Related to the newly emerged coronavirus	Related to the newly emerged coronavirus	Related to the newly emerged coronavirus	Related to the newly emerged coronavirus	Not related to the newly emerged coronavirus	There is currently no drug treatment or vaccine for the novel coronavirus.	The novel coronavirus is transmissible from person to person.	The novel coronavirus is transmissible via droplets through coughing, sneezing or intimate contact	Up to 14 days	Don't know	4	3	3	7	6	5	Yes	Yes	Yes	Yes	Yes
33	Male	Tertiary/University	No	No	Teaching	Eastern		Koforidua	Urban area	Yes	I live with 1 or more persons	Yes	Don't know	No	5	5	Are at risk	Are at risk	Are at risk	Are at risk	Are at risk	Are at risk	Are at risk	Are at risk	Related to the newly emerged coronavirus	Related to the newly emerged coronavirus	Related to the newly emerged coronavirus	Related to the newly emerged coronavirus	Related to the newly emerged coronavirus	Related to the newly emerged coronavirus	Related to the newly emerged coronavirus	Don't know	Related to the newly emerged coronavirus	There is currently no drug treatment or vaccine for the novel coronavirus.	The novel coronavirus is transmissible from person to person.	The novel coronavirus is transmissible via droplets through coughing, sneezing or intimate contact	Up to 14 days	After a person has recovered from the disease, he/she is not necessarily immune to the novel coronavirus.	4	4	4	5	4	5	Yes	Yes	Yes	Yes	Yes
28	Female	Tertiary/University	Yes	No	Midwife	Eastern		Aburi	Urban area	No	I live alone	Yes	No	Yes, confirmed	6	7	Are at risk	Are at risk	Are at risk	Are at risk	Are at risk	Are at risk	Are at risk	Are at risk	Related to the newly emerged coronavirus	Related to the newly emerged coronavirus	Related to the newly emerged coronavirus	Related to the newly emerged coronavirus	Related to the newly emerged coronavirus	Related to the newly emerged coronavirus	Related to the newly emerged coronavirus	Related to the newly emerged coronavirus	Don't know	There is currently no drug treatment or vaccine for the novel coronavirus.	The novel coronavirus is transmissible from person to person.	The novel coronavirus is transmissible via droplets through coughing, sneezing or intimate contact	Up to 14 days	After a person has recovered from the disease, he/she is not necessarily immune to the novel coronavirus.	7	6	7	7	1	7	Yes	Yes	Yes	Yes	Yes
30	Female	Tertiary/University	Yes	No	Midwife	Eastern		Osiem	Rural area	No	I live alone	Yes	No	No	6	7	Are at risk	Are at risk	Are at risk	Are at risk	Are at risk	Are at risk	Are at risk	Are at risk	Related to the newly emerged coronavirus	Related to the newly emerged coronavirus	Related to the newly emerged coronavirus	Don't know	Related to the newly emerged coronavirus	Don't know	Related to the newly emerged coronavirus	Related to the newly emerged coronavirus	Not related to the newly emerged coronavirus	There is currently no drug treatment or vaccine for the novel coronavirus.	The novel coronavirus is transmissible from person to person.	The novel coronavirus is transmissible via droplets through coughing, sneezing or intimate contact	Up to 14 days	After a person has recovered from the disease, he/she is not necessarily immune to the novel coronavirus.	7	7	3	6	3	7	Yes	Yes	Yes	No	Yes
29	Female	Tertiary/University	Yes	No	Nursing	Eastern		Osiem	Rural area	Yes	I live with 1 or more persons	Yes	No	Yes, confirmed	6	6	Are at risk	Are at risk	Are at risk	Are at risk	Are at risk	Are at risk	Are at risk	Are at risk	Related to the newly emerged coronavirus	Related to the newly emerged coronavirus	Related to the newly emerged coronavirus	Related to the newly emerged coronavirus	Related to the newly emerged coronavirus	Related to the newly emerged coronavirus	Related to the newly emerged coronavirus	Related to the newly emerged coronavirus	Related to the newly emerged coronavirus	There is currently no drug treatment or vaccine for the novel coronavirus.	The novel coronavirus is transmissible from person to person.	The novel coronavirus is transmissible via droplets through coughing, sneezing or intimate contact	Up to 14 days	After a person has recovered from the disease, he/she is immune to the novel coronavirus.	6	6	6	6	6	7	Yes	Yes	Yes	Yes	Yes
29	Male	Tertiary/University	No	No	Sales developer	Eastern		Nkawkaw	Urban area	Yes	I live with 1 or more persons	Yes	No	Yes, confirmed	4	6	Are at risk	Are not at risk	Are at risk	Are at risk	Are at risk	Are at risk	Are at risk	Are at risk	Related to the newly emerged coronavirus	Related to the newly emerged coronavirus	Related to the newly emerged coronavirus	Related to the newly emerged coronavirus	Related to the newly emerged coronavirus	Not related to the newly emerged coronavirus	Not related to the newly emerged coronavirus	Not related to the newly emerged coronavirus	Not related to the newly emerged coronavirus	There is currently no drug treatment or vaccine for the novel coronavirus.	The novel coronavirus is transmissible from person to person.	The novel coronavirus is transmissible via droplets through coughing, sneezing or intimate contact	Up to 14 days	After a person has recovered from the disease, he/she is not necessarily immune to the novel coronavirus.	3	4	3	6	5	6	Yes	Yes	Yes	Yes	Yes
30	Male	Tertiary/University	No	No	Biostatistian	Eastern		Osiem	Rural area	Yes	I live with 1 or more persons	Yes	No	Yes, confirmed	6	7	Are at risk	Are at risk	Are at risk	Are at risk	Are at risk	Are at risk	Are at risk	Are at risk	Related to the newly emerged coronavirus	Related to the newly emerged coronavirus	Related to the newly emerged coronavirus	Related to the newly emerged coronavirus	Related to the newly emerged coronavirus	Related to the newly emerged coronavirus	Related to the newly emerged coronavirus	Related to the newly emerged coronavirus	Related to the newly emerged coronavirus	There is currently no drug treatment or vaccine for the novel coronavirus.	The novel coronavirus is transmissible from person to person.	The novel coronavirus is transmissible via droplets through coughing, sneezing or intimate contact	Up to 14 days	After a person has recovered from the disease, he/she is immune to the novel coronavirus.	6	5	5	6	6	7	Yes	Yes	Yes	Yes	Yes
28	Male	Tertiary/University	No	No	NABCO	Eastern		Nkawkaw-DORMEABRA	Rural area	Yes	I live with 1 or more persons	Yes	No	No	7	7	Are at risk	Are at risk	Are at risk	Are at risk	Are at risk	Are at risk	Are at risk	Are at risk	Related to the newly emerged coronavirus	Related to the newly emerged coronavirus	Related to the newly emerged coronavirus	Related to the newly emerged coronavirus	Related to the newly emerged coronavirus	Not related to the newly emerged coronavirus	Not related to the newly emerged coronavirus	Related to the newly emerged coronavirus	Don't know	There is currently no drug treatment or vaccine for the novel coronavirus.	The novel coronavirus is transmissible from person to person.	The novel coronavirus is transmissible via droplets through coughing, sneezing or intimate contact	Up to 14 days	After a person has recovered from the disease, he/she is immune to the novel coronavirus.	1	1	1	7	7	7	Yes	Yes	Yes	Yes	Yes
43	Male	Tertiary/University	No	Yes	Teaching	Eastern		Nkawkaw	Urban area	Yes	I live with 1 or more persons	Yes	No	No	6	6	Are at risk	Don't know	Don't know	Don't know	Are at risk	Are at risk	Are at risk	Are at risk	Related to the newly emerged coronavirus	Related to the newly emerged coronavirus	Related to the newly emerged coronavirus	Related to the newly emerged coronavirus	Related to the newly emerged coronavirus	Related to the newly emerged coronavirus	Related to the newly emerged coronavirus	Related to the newly emerged coronavirus	Related to the newly emerged coronavirus	There is currently no drug treatment or vaccine for the novel coronavirus.	The novel coronavirus is transmissible from person to person.	The novel coronavirus is transmissible via droplets through coughing, sneezing or intimate contact	Up to 14 days	After a person has recovered from the disease, he/she is not necessarily immune to the novel coronavirus.	5	5	5	6	6	6	Yes	Yes	Yes	No	Yes
30	Male	Tertiary/University	Yes	No	Optometrist	Eastern		Osiem	Rural area	No	I live with 1 or more persons	Yes	No	Yes, confirmed	7	7	Are at risk	Are at risk	Are at risk	Are at risk	Are at risk	Are at risk	Are at risk	Are at risk	Related to the newly emerged coronavirus	Related to the newly emerged coronavirus	Related to the newly emerged coronavirus	Related to the newly emerged coronavirus	Related to the newly emerged coronavirus	Related to the newly emerged coronavirus	Related to the newly emerged coronavirus	Related to the newly emerged coronavirus	Don't know	There is currently no drug treatment or vaccine for the novel coronavirus.	The novel coronavirus is transmissible from person to person.	The novel coronavirus is transmissible via droplets through coughing, sneezing or intimate contact	Up to 14 days	After a person has recovered from the disease, he/she is not necessarily immune to the novel coronavirus.	7	4	4	7	4	7	Yes	Yes	Yes	Yes	Yes
28	Male	Tertiary/University	Yes	No	Nursing	Eastern		Osiem	Rural area	No	I live with 1 or more persons	Yes	No	Yes, confirmed	4	6	Are at risk	Are at risk	Are at risk	Are at risk	Are at risk	Are at risk	Are at risk	Are at risk	Related to the newly emerged coronavirus	Related to the newly emerged coronavirus	Related to the newly emerged coronavirus	Related to the newly emerged coronavirus	Related to the newly emerged coronavirus	Related to the newly emerged coronavirus	Related to the newly emerged coronavirus	Related to the newly emerged coronavirus	Related to the newly emerged coronavirus	There is currently no drug treatment or vaccine for the novel coronavirus.	The novel coronavirus is transmissible from person to person.	The novel coronavirus is transmissible via droplets through coughing, sneezing or intimate contact	Up to 14 days	After a person has recovered from the disease, he/she is not necessarily immune to the novel coronavirus.	5	5	5	6	4	4	Yes	Yes	Yes	No	No
34	Male	Tertiary/University	No	No	Broadcast Journalist	Eastern		Koforidua	Urban area	Yes	I live with 1 or more persons	Yes	Don't know	No	6	6	Are at risk	Are at risk	Don't know	Don't know	Are at risk	Are at risk	Are at risk	Are at risk	Related to the newly emerged coronavirus	Related to the newly emerged coronavirus	Related to the newly emerged coronavirus	Related to the newly emerged coronavirus	Related to the newly emerged coronavirus	Related to the newly emerged coronavirus	Related to the newly emerged coronavirus	Related to the newly emerged coronavirus	Not related to the newly emerged coronavirus	There is currently no drug treatment or vaccine for the novel coronavirus.	The novel coronavirus is transmissible from person to person.	The novel coronavirus is transmissible via droplets through coughing, sneezing or intimate contact	Up to 14 days	After a person has recovered from the disease, he/she is not necessarily immune to the novel coronavirus.	7	3	4	7	4	7	Yes	Yes	Yes	Yes	Yes
28	Male	Tertiary/University	Yes	No	Medical doctor	Northern		Tamale, Kukuo	Urban area	No	I live with 1 or more persons	Yes	No	Yes, confirmed	7	7	Are at risk	Are at risk	Are at risk	Are at risk	Are at risk	Are at risk	Are at risk	Are at risk	Related to the newly emerged coronavirus	Related to the newly emerged coronavirus	Related to the newly emerged coronavirus	Related to the newly emerged coronavirus	Related to the newly emerged coronavirus	Related to the newly emerged coronavirus	Related to the newly emerged coronavirus	Related to the newly emerged coronavirus	Not related to the newly emerged coronavirus	There is currently no drug treatment or vaccine for the novel coronavirus.	The novel coronavirus is transmissible from person to person.	The novel coronavirus is transmissible via droplets through coughing, sneezing or intimate contact	Up to 14 days	After a person has recovered from the disease, he/she is not necessarily immune to the novel coronavirus.	4	1	2	7	7	7	Don't know	Yes	Yes	Yes	Yes
25	Female	Primary/Mid/Secondary	No	No	SALES PERSONAL	Eastern		KOFORIDUA	Urban area	Yes	I live with 1 or more persons	Yes	No	No	4	6	Are at risk	Are not at risk	Are not at risk	Are at risk	Are at risk	Are at risk	Are at risk	Are at risk	Related to the newly emerged coronavirus	Related to the newly emerged coronavirus	Related to the newly emerged coronavirus	Related to the newly emerged coronavirus	Related to the newly emerged coronavirus	Related to the newly emerged coronavirus	Not related to the newly emerged coronavirus	Related to the newly emerged coronavirus	Not related to the newly emerged coronavirus	There is currently no drug treatment or vaccine for the novel coronavirus.	The novel coronavirus is transmissible from person to person.	The novel coronavirus is transmissible via droplets through coughing, sneezing or intimate contact	Up to 14 days	Don't know	2	1	1	6	5	6	Yes	Yes	Yes	No	Yes
33	Male	Tertiary/University	Yes	No	Community Health Officer	Eastern		Akosombo	Urban area	No	I live alone	Yes	No	Yes, confirmed	6	7	Are at risk	Are at risk	Are at risk	Are at risk	Are at risk	Are at risk	Are at risk	Are at risk	Related to the newly emerged coronavirus	Related to the newly emerged coronavirus	Related to the newly emerged coronavirus	Related to the newly emerged coronavirus	Related to the newly emerged coronavirus	Related to the newly emerged coronavirus	Related to the newly emerged coronavirus	Related to the newly emerged coronavirus	Related to the newly emerged coronavirus	There is currently no drug treatment or vaccine for the novel coronavirus.	The novel coronavirus is transmissible from person to person.	The novel coronavirus is transmissible via droplets through coughing, sneezing or intimate contact	Up to 14 days	After a person has recovered from the disease, he/she is immune to the novel coronavirus.	7	4	4	6	5	5	Yes	Yes	Yes	Yes	Yes
26	Female	Tertiary/University	No	No	Teacher	Northern		Jisonaayili	Urban area	Yes	I live with 1 or more persons	Yes	No	No	4	7	Are at risk	Are at risk	Are at risk	Are at risk	Are at risk	Are at risk	Are at risk	Are at risk	Related to the newly emerged coronavirus	Related to the newly emerged coronavirus	Related to the newly emerged coronavirus	Related to the newly emerged coronavirus	Related to the newly emerged coronavirus	Related to the newly emerged coronavirus	Related to the newly emerged coronavirus	Related to the newly emerged coronavirus	Don't know	There is currently no drug treatment or vaccine for the novel coronavirus.	The novel coronavirus is transmissible from person to person.	The novel coronavirus is transmissible via droplets through coughing, sneezing or intimate contact	Up to 14 days	After a person has recovered from the disease, he/she is not necessarily immune to the novel coronavirus.	1	1	1	7	6	6	Yes	Yes	Yes	Yes	No
25	Male	Tertiary/University	No	No	Teacher	Eastern		Nkawkaw	Urban area	No	I live with 1 or more persons	Yes	No	No	5	6	Are at risk	Are at risk	Are at risk	Are at risk	Are at risk	Are at risk	Are at risk	Are at risk	Related to the newly emerged coronavirus	Related to the newly emerged coronavirus	Related to the newly emerged coronavirus	Related to the newly emerged coronavirus	Related to the newly emerged coronavirus	Related to the newly emerged coronavirus	Related to the newly emerged coronavirus	Related to the newly emerged coronavirus	Related to the newly emerged coronavirus	There is a drug to treat the novel coronavirus.	The novel coronavirus is transmissible from person to person.	The novel coronavirus is transmissible via droplets through coughing, sneezing or intimate contact	Up to 14 days	Don't know	1	1	2	6	6	6	Yes	Yes	Yes	Yes	Yes
32	Male	Tertiary/University	No	No	Health worker	Eastern		Akrade off Kpong -Atimpiku- Akosombo road	Rural area	No	I live alone	Yes	No	Yes, confirmed	7	7	Are at risk	Are at risk	Are at risk	Are at risk	Are at risk	Are at risk	Are at risk	Are at risk	Related to the newly emerged coronavirus	Related to the newly emerged coronavirus	Related to the newly emerged coronavirus	Related to the newly emerged coronavirus	Related to the newly emerged coronavirus	Related to the newly emerged coronavirus	Related to the newly emerged coronavirus	Related to the newly emerged coronavirus	Related to the newly emerged coronavirus	There is currently no drug treatment or vaccine for the novel coronavirus.	The novel coronavirus is transmissible from person to person.	The novel coronavirus is transmissible via droplets through coughing, sneezing or intimate contact	Up to 14 days	After a person has recovered from the disease, he/she is not necessarily immune to the novel coronavirus.	6	4	2	7	5	7	Yes	Yes	Yes	Yes	Yes
31	Male	Tertiary/University	No	No	Teaching	Eastern		Akosombo	Urban area	Yes	I live with 1 or more persons	Yes	No	Don't know	6	7	Are at risk	Are at risk	Are at risk	Are at risk	Are at risk	Are at risk	Are at risk	Are at risk	Related to the newly emerged coronavirus	Related to the newly emerged coronavirus	Related to the newly emerged coronavirus	Related to the newly emerged coronavirus	Related to the newly emerged coronavirus	Related to the newly emerged coronavirus	Related to the newly emerged coronavirus	Related to the newly emerged coronavirus	Related to the newly emerged coronavirus	There is currently no drug treatment or vaccine for the novel coronavirus.	The novel coronavirus is transmissible from person to person.	The novel coronavirus is transmissible via droplets through coughing, sneezing or intimate contact	Up to 14 days	After a person has recovered from the disease, he/she is immune to the novel coronavirus.	3	3	7	7	5	7	Yes	Yes	Yes	Yes	Yes
37	Male	Tertiary/University	No	No	Salesman	Eastern		Nkawkaw	Rural area	Yes	I live with 1 or more persons	Yes	No	No	7	7	Are at risk	Are not at risk	Don't know	Are not at risk	Are at risk	Are at risk	Are at risk	Are at risk	Related to the newly emerged coronavirus	Related to the newly emerged coronavirus	Related to the newly emerged coronavirus	Related to the newly emerged coronavirus	Related to the newly emerged coronavirus	Related to the newly emerged coronavirus	Related to the newly emerged coronavirus	Related to the newly emerged coronavirus	Not related to the newly emerged coronavirus	There is a vaccine for the novel coronavirus.	The novel coronavirus is transmissible from person to person.	The novel coronavirus is transmissible via droplets through coughing, sneezing or intimate contact	Up to 14 days	After a person has recovered from the disease, he/she is not necessarily immune to the novel coronavirus.	7	7	7	7	7	7	Yes	Yes	Yes	Yes	Yes
19	Female	Tertiary/University	No	No	Student	Eastern		Akim-Awisa	Rural area	Yes	I live with 1 or more persons	Yes	No	No	5	5	Are at risk	Are at risk	Are at risk	Are at risk	Are at risk	Are at risk	Are at risk	Are at risk	Related to the newly emerged coronavirus	Related to the newly emerged coronavirus	Related to the newly emerged coronavirus	Related to the newly emerged coronavirus	Related to the newly emerged coronavirus	Related to the newly emerged coronavirus	Related to the newly emerged coronavirus	Related to the newly emerged coronavirus	Don't know	There is currently no drug treatment or vaccine for the novel coronavirus.	The novel coronavirus is transmissible from person to person.	The novel coronavirus is transmissible via droplets through coughing, sneezing or intimate contact	Up to 14 days	After a person has recovered from the disease, he/she is not necessarily immune to the novel coronavirus.	4	3	3	6	5	6	Yes	Yes	Yes	Yes	Yes
32	Female	Primary/Mid/Secondary	No	No	Trading	Eastern		Akim-Awisa	Rural area	Yes	I live with 1 or more persons	Yes	No	No	5	6	Are at risk	Are at risk	Are at risk	Are at risk	Are at risk	Are at risk	Are at risk	Are at risk	Related to the newly emerged coronavirus	Related to the newly emerged coronavirus	Related to the newly emerged coronavirus	Related to the newly emerged coronavirus	Don't know	Related to the newly emerged coronavirus	Related to the newly emerged coronavirus	Related to the newly emerged coronavirus	Don't know	There is currently no drug treatment or vaccine for the novel coronavirus.	The novel coronavirus is transmissible from person to person.	The novel coronavirus is transmissible via droplets through coughing, sneezing or intimate contact	Up to 14 days	After a person has recovered from the disease, he/she is not necessarily immune to the novel coronavirus.	4	2	4	6	5	6	Yes	Yes	Yes	Yes	Yes
35	Male	Tertiary/University	No	No	Trading	Eastern		Akim-Awisa	Rural area	Yes	I live with 1 or more persons	Yes	No	No	5	5	Are at risk	Are at risk	Are at risk	Are at risk	Are at risk	Are at risk	Are at risk	Are at risk	Related to the newly emerged coronavirus	Related to the newly emerged coronavirus	Related to the newly emerged coronavirus	Related to the newly emerged coronavirus	Related to the newly emerged coronavirus	Related to the newly emerged coronavirus	Related to the newly emerged coronavirus	Related to the newly emerged coronavirus	Don't know	There is currently no drug treatment or vaccine for the novel coronavirus.	The novel coronavirus is transmissible from person to person.	The novel coronavirus is transmissible via droplets through coughing, sneezing or intimate contact	Up to 14 days	After a person has recovered from the disease, he/she is not necessarily immune to the novel coronavirus.	4	3	3	6	5	6	Yes	Yes	Yes	Yes	Yes
28	Female	Tertiary/University	Yes	No	Midwife	Eastern		Osiem	Urban area	No	I live alone	Yes	Don't know	Yes, confirmed	5	5	Are at risk	Are at risk	Are at risk	Are at risk	Are at risk	Are at risk	Are not at risk	Are at risk	Related to the newly emerged coronavirus	Related to the newly emerged coronavirus	Related to the newly emerged coronavirus	Related to the newly emerged coronavirus	Related to the newly emerged coronavirus	Related to the newly emerged coronavirus	Related to the newly emerged coronavirus	Don't know	Related to the newly emerged coronavirus	There is currently no drug treatment or vaccine for the novel coronavirus.	The novel coronavirus is transmissible from person to person.	The novel coronavirus is transmissible via droplets through coughing, sneezing or intimate contact	Up to 14 days	After a person has recovered from the disease, he/she is not necessarily immune to the novel coronavirus.	5	5	5	5	4	5	Yes	Yes	Yes	Yes	Yes
28	Male	Tertiary/University	No	No	Engineering	Eastern		Koforidua	Urban area	Yes	I live with 1 or more persons	Yes	No	No	5	6	Are at risk	Are at risk	Are at risk	Are at risk	Are at risk	Are at risk	Are at risk	Are at risk	Related to the newly emerged coronavirus	Related to the newly emerged coronavirus	Related to the newly emerged coronavirus	Related to the newly emerged coronavirus	Related to the newly emerged coronavirus	Related to the newly emerged coronavirus	Related to the newly emerged coronavirus	Related to the newly emerged coronavirus	Not related to the newly emerged coronavirus	There is currently no drug treatment or vaccine for the novel coronavirus.	The novel coronavirus is transmissible from person to person.	The novel coronavirus is transmissible via droplets through coughing, sneezing or intimate contact	Up to 14 days	After a person has recovered from the disease, he/she is not necessarily immune to the novel coronavirus.	3	3	3	5	4	7	Yes	Yes	Yes	Yes	Yes
30	Female	Tertiary/University	Yes	No	Nurse	Eastern		Osiem	Rural area	Yes	I live with 1 or more persons	Yes	No	Yes, confirmed	6	7	Are at risk	Are at risk	Are at risk	Are at risk	Are at risk	Are at risk	Are at risk	Are at risk	Related to the newly emerged coronavirus	Related to the newly emerged coronavirus	Related to the newly emerged coronavirus	Related to the newly emerged coronavirus	Related to the newly emerged coronavirus	Related to the newly emerged coronavirus	Related to the newly emerged coronavirus	Related to the newly emerged coronavirus	Related to the newly emerged coronavirus	There is currently no drug treatment or vaccine for the novel coronavirus.	The novel coronavirus is transmissible from person to person.	The novel coronavirus is transmissible via droplets through coughing, sneezing or intimate contact	Up to 14 days	After a person has recovered from the disease, he/she is immune to the novel coronavirus.	3	5	3	7	6	7	Yes	Yes	Yes	No	Yes
45	Male	Tertiary/University	Yes	No	Nurse	Northern		Tamale	Urban area	No	I live with 1 or more persons	Yes	No	No	5	5	Are at risk	Are at risk	Are at risk	Are at risk	Are at risk	Are at risk	Are at risk	Are at risk	Related to the newly emerged coronavirus	Related to the newly emerged coronavirus	Related to the newly emerged coronavirus	Related to the newly emerged coronavirus	Related to the newly emerged coronavirus	Related to the newly emerged coronavirus	Related to the newly emerged coronavirus	Related to the newly emerged coronavirus	Related to the newly emerged coronavirus	There is currently no drug treatment or vaccine for the novel coronavirus.	The novel coronavirus is transmissible from person to person.	The novel coronavirus is transmissible via droplets through coughing, sneezing or intimate contact	Up to 14 days	After a person has recovered from the disease, he/she is not necessarily immune to the novel coronavirus.	6	4	5	6	6	6	Yes	Yes	No	No	No
31	Male	Tertiary/University	No	No	Dental surgery Assistant	Eastern		OSIEM	Rural area	Yes	I live alone	Yes	Don't know	Yes, confirmed	7	7	Are at risk	Are at risk	Are at risk	Are at risk	Are at risk	Are at risk	Are at risk	Are at risk	Related to the newly emerged coronavirus	Related to the newly emerged coronavirus	Related to the newly emerged coronavirus	Related to the newly emerged coronavirus	Related to the newly emerged coronavirus	Related to the newly emerged coronavirus	Related to the newly emerged coronavirus	Related to the newly emerged coronavirus	Related to the newly emerged coronavirus	There is currently no drug treatment or vaccine for the novel coronavirus.	The novel coronavirus is transmissible from person to person.	The novel coronavirus is transmissible via droplets through coughing, sneezing or intimate contact	Up to 14 days	After a person has recovered from the disease, he/she is not necessarily immune to the novel coronavirus.	6	1	3	7	5	7	Yes	Yes	Yes	Yes	No
27	Male	Tertiary/University	No	No	Medical Laboratory Scientist	Upper West		Wa	Urban area	No	I live with 1 or more persons	Yes	No	No	6	7	Are at risk	Are at risk	Are at risk	Are at risk	Are at risk	Are at risk	Are at risk	Are at risk	Related to the newly emerged coronavirus	Related to the newly emerged coronavirus	Related to the newly emerged coronavirus	Related to the newly emerged coronavirus	Don't know	Not related to the newly emerged coronavirus	Related to the newly emerged coronavirus	Not related to the newly emerged coronavirus	Related to the newly emerged coronavirus	There is currently no drug treatment or vaccine for the novel coronavirus.	The novel coronavirus is transmissible from person to person.	The novel coronavirus is transmissible via droplets through coughing, sneezing or intimate contact	Up to 14 days	After a person has recovered from the disease, he/she is not necessarily immune to the novel coronavirus.	3	4	4	6	5	6	Yes	Yes	Yes	Yes	Yes
27	Male	Primary/Mid/Secondary	No	No	Farmer	Upper West		Bussie	Rural area	Yes	I live with 1 or more persons	Yes	Don't know	Don't know	5	6	Are at risk	Are at risk	Are at risk	Are not at risk	Are at risk	Are at risk	Are at risk	Are at risk	Related to the newly emerged coronavirus	Related to the newly emerged coronavirus	Related to the newly emerged coronavirus	Related to the newly emerged coronavirus	Related to the newly emerged coronavirus	Not related to the newly emerged coronavirus	Not related to the newly emerged coronavirus	Not related to the newly emerged coronavirus	Not related to the newly emerged coronavirus	There is currently no drug treatment or vaccine for the novel coronavirus.	The novel coronavirus is transmissible from person to person.	The novel coronavirus is transmissible via droplets through coughing, sneezing or intimate contact	Up to 14 days	After a person has recovered from the disease, he/she is not necessarily immune to the novel coronavirus.	6	5	4	4	5	7	Yes	Yes	Yes	No	Yes
25	Female	Tertiary/University	No	No	Unemployed	Greater Accra		Tema	Urban area	No	I live with 1 or more persons	Yes	No	No	7	7	Are at risk	Are at risk	Are at risk	Are at risk	Are at risk	Are at risk	Are at risk	Are at risk	Related to the newly emerged coronavirus	Related to the newly emerged coronavirus	Related to the newly emerged coronavirus	Related to the newly emerged coronavirus	Related to the newly emerged coronavirus	Related to the newly emerged coronavirus	Related to the newly emerged coronavirus	Related to the newly emerged coronavirus	Related to the newly emerged coronavirus	There is currently no drug treatment or vaccine for the novel coronavirus.	The novel coronavirus is transmissible from person to person.	The novel coronavirus is transmissible via droplets through coughing, sneezing or intimate contact	Up to 7 days	After a person has recovered from the disease, he/she is immune to the novel coronavirus.	7	7	7	7	7	7	Yes	Yes	Yes	Yes	No
30	Male	Tertiary/University	Yes	No	pharmacist	Eastern		kukurantumi-Akim	Rural area	Yes	I live with 1 or more persons	Yes	No	No	4	5	Are at risk	Are at risk	Are at risk	Are at risk	Are at risk	Are at risk	Are at risk	Are at risk	Related to the newly emerged coronavirus	Related to the newly emerged coronavirus	Related to the newly emerged coronavirus	Related to the newly emerged coronavirus	Related to the newly emerged coronavirus	Related to the newly emerged coronavirus	Related to the newly emerged coronavirus	Related to the newly emerged coronavirus	Related to the newly emerged coronavirus	There is currently no drug treatment or vaccine for the novel coronavirus.	The novel coronavirus is transmissible from person to person.	The novel coronavirus is transmissible via droplets through coughing, sneezing or intimate contact	Up to 14 days	After a person has recovered from the disease, he/she is immune to the novel coronavirus.	4	1	2	6	6	6	Yes	Yes	Yes	Yes	Yes
25	Female	Tertiary/University	No	No	Student	Northern		Tamale	Urban area	No	I live with 1 or more persons	Yes	No	No	7	7	Are at risk	Are at risk	Are not at risk	Are not at risk	Are at risk	Are at risk	Are at risk	Are at risk	Related to the newly emerged coronavirus	Related to the newly emerged coronavirus	Related to the newly emerged coronavirus	Related to the newly emerged coronavirus	Not related to the newly emerged coronavirus	Not related to the newly emerged coronavirus	Related to the newly emerged coronavirus	Related to the newly emerged coronavirus	Not related to the newly emerged coronavirus	There is currently no drug treatment or vaccine for the novel coronavirus.	The novel coronavirus is transmissible from person to person.	The novel coronavirus is transmissible via droplets through coughing, sneezing or intimate contact	Up to 14 days	After a person has recovered from the disease, he/she is not necessarily immune to the novel coronavirus.	1	1	1	7	7	7	Yes	Yes	Yes	Yes	Yes
25	Female	Tertiary/University	No	No	Student	Northern		Tamale	Urban area	No	I live with 1 or more persons	Yes	No	No	7	7	Are at risk	Are at risk	Are not at risk	Are not at risk	Are at risk	Are at risk	Are at risk	Are at risk	Related to the newly emerged coronavirus	Related to the newly emerged coronavirus	Related to the newly emerged coronavirus	Related to the newly emerged coronavirus	Not related to the newly emerged coronavirus	Not related to the newly emerged coronavirus	Related to the newly emerged coronavirus	Related to the newly emerged coronavirus	Not related to the newly emerged coronavirus	There is currently no drug treatment or vaccine for the novel coronavirus.	The novel coronavirus is transmissible from person to person.	The novel coronavirus is transmissible via droplets through coughing, sneezing or intimate contact	Up to 14 days	After a person has recovered from the disease, he/she is not necessarily immune to the novel coronavirus.	1	1	1	7	7	7	Yes	Yes	Yes	Yes	Yes
25	Male	Tertiary/University	No	No	Student	Northern		Tamale	Urban area	Yes	I live with 1 or more persons	Yes	No	No	7	7	Are at risk	Don't know	Are not at risk	Are not at risk	Are at risk	Are at risk	Are at risk	Are at risk	Related to the newly emerged coronavirus	Related to the newly emerged coronavirus	Related to the newly emerged coronavirus	Related to the newly emerged coronavirus	Related to the newly emerged coronavirus	Related to the newly emerged coronavirus	Related to the newly emerged coronavirus	Related to the newly emerged coronavirus	Don't know	There is currently no drug treatment or vaccine for the novel coronavirus.	The novel coronavirus is transmissible from person to person.	The novel coronavirus is transmissible via droplets through coughing, sneezing or intimate contact	Up to 14 days	After a person has recovered from the disease, he/she is not necessarily immune to the novel coronavirus.	4	2	4	7	6	6	Yes	Yes	Yes	Yes	No
24	Male	Tertiary/University	No	No	Student biomedical scientist	Northern		Tamale	Urban area	No	I live alone	Yes	No	Yes, confirmed	5	4	Are at risk	Are at risk	Are at risk	Are at risk	Are at risk	Are at risk	Are at risk	Are at risk	Related to the newly emerged coronavirus	Related to the newly emerged coronavirus	Don't know	Related to the newly emerged coronavirus	Related to the newly emerged coronavirus	Related to the newly emerged coronavirus	Related to the newly emerged coronavirus	Related to the newly emerged coronavirus	Related to the newly emerged coronavirus	There is currently no drug treatment or vaccine for the novel coronavirus.	The novel coronavirus is transmissible from person to person.	The novel coronavirus is transmissible via droplets through coughing, sneezing or intimate contact	Up to 14 days	Don't know	7	4	4	4	4	7	Yes	Yes	Yes	No	Yes
25	Male	Tertiary/University	No	No	Public health nutrition student	Upper West		WA	Urban area	No	I live with 1 or more persons	Yes	No	Don't know	6	6	Are at risk	Are not at risk	Are at risk	Are at risk	Are at risk	Are at risk	Are at risk	Are at risk	Related to the newly emerged coronavirus	Related to the newly emerged coronavirus	Related to the newly emerged coronavirus	Related to the newly emerged coronavirus	Not related to the newly emerged coronavirus	Not related to the newly emerged coronavirus	Related to the newly emerged coronavirus	Related to the newly emerged coronavirus	Related to the newly emerged coronavirus	There is currently no drug treatment or vaccine for the novel coronavirus.	The novel coronavirus is transmissible from person to person.	The novel coronavirus is transmissible via droplets through coughing, sneezing or intimate contact	Up to 14 days	After a person has recovered from the disease, he/she is immune to the novel coronavirus.	2	2	2	6	6	6	Yes	Yes	Yes	No	No
32	Male	Tertiary/University	No	No	Nutritionist	Northern		Lamashegu,Tamale	Urban area	Yes	I live with 1 or more persons	Yes	No	No	5	6	Are at risk	Are not at risk	Are not at risk	Are not at risk	Are at risk	Are at risk	Are at risk	Are at risk	Related to the newly emerged coronavirus	Related to the newly emerged coronavirus	Related to the newly emerged coronavirus	Related to the newly emerged coronavirus	Related to the newly emerged coronavirus	Related to the newly emerged coronavirus	Related to the newly emerged coronavirus	Related to the newly emerged coronavirus	Related to the newly emerged coronavirus	There is currently no drug treatment or vaccine for the novel coronavirus.	The novel coronavirus is transmissible from person to person.	The novel coronavirus is transmissible via droplets through coughing, sneezing or intimate contact	Up to 14 days	After a person has recovered from the disease, he/she is not necessarily immune to the novel coronavirus.	4	3	2	6	3	6	Yes	Yes	Yes	Yes	Yes
35	Male	Tertiary/University	No	No	Medical Lab Scientist	Northern		Tamale	Urban area	Yes	I live with 1 or more persons	Yes	No	No	6	7	Are at risk	Are at risk	Are at risk	Are at risk	Are at risk	Are at risk	Are at risk	Are at risk	Related to the newly emerged coronavirus	Related to the newly emerged coronavirus	Related to the newly emerged coronavirus	Related to the newly emerged coronavirus	Related to the newly emerged coronavirus	Related to the newly emerged coronavirus	Related to the newly emerged coronavirus	Related to the newly emerged coronavirus	Don't know	There is currently no drug treatment or vaccine for the novel coronavirus.	The novel coronavirus is transmissible from person to person.	The novel coronavirus is transmissible via droplets through coughing, sneezing or intimate contact	Up to 14 days	After a person has recovered from the disease, he/she is not necessarily immune to the novel coronavirus.	4	2	3	6	6	6	Yes	Yes	Yes	Yes	No
42	Male	Tertiary/University	No	No	Research scientist	Eastern		Kusi, near kade	Rural area	Yes	I live with 1 or more persons	Yes	No	No	7	7	Are at risk	Are at risk	Are at risk	Are at risk	Are at risk	Are at risk	Are at risk	Are at risk	Related to the newly emerged coronavirus	Related to the newly emerged coronavirus	Related to the newly emerged coronavirus	Related to the newly emerged coronavirus	Related to the newly emerged coronavirus	Related to the newly emerged coronavirus	Related to the newly emerged coronavirus	Related to the newly emerged coronavirus	Related to the newly emerged coronavirus	There is currently no drug treatment or vaccine for the novel coronavirus.	The novel coronavirus is transmissible from person to person.	The novel coronavirus is transmissible via droplets through coughing, sneezing or intimate contact	Up to 14 days	After a person has recovered from the disease, he/she is not necessarily immune to the novel coronavirus.	1	1	2	7	4	7	Yes	Yes	No	Yes	Yes
33	Female	Tertiary/University	No	No	Teaching	Eastern		New tafo akim	Urban area	Yes	I live with 1 or more persons	Yes	No	No	6	6	Are at risk	Are at risk	Are at risk	Are at risk	Are at risk	Are at risk	Are at risk	Are at risk	Related to the newly emerged coronavirus	Related to the newly emerged coronavirus	Related to the newly emerged coronavirus	Related to the newly emerged coronavirus	Related to the newly emerged coronavirus	Don't know	Related to the newly emerged coronavirus	Related to the newly emerged coronavirus	Don't know	There is currently no drug treatment or vaccine for the novel coronavirus.	The novel coronavirus is transmissible from person to person.	The novel coronavirus is transmissible via droplets through coughing, sneezing or intimate contact	Up to 14 days	Don't know	4	7	4	6	4	7	Yes	Yes	No	Yes	Don't know
42	Male	Tertiary/University	No	No	Teaching	Eastern		Asamankese	Urban area	Yes	I live with 1 or more persons	Yes	No	Don't know	7	7	Are at risk	Don't know	Are at risk	Don't know	Are at risk	Are at risk	Are at risk	Are at risk	Related to the newly emerged coronavirus	Related to the newly emerged coronavirus	Related to the newly emerged coronavirus	Related to the newly emerged coronavirus	Related to the newly emerged coronavirus	Related to the newly emerged coronavirus	Related to the newly emerged coronavirus	Related to the newly emerged coronavirus	Related to the newly emerged coronavirus	There is currently no drug treatment or vaccine for the novel coronavirus.	The novel coronavirus is transmissible from person to person.	The novel coronavirus is transmissible via droplets through coughing, sneezing or intimate contact	Up to 14 days	Don't know	1	4	4	7	7	7	Yes	Yes	Yes	Yes	Yes
28	Male	Tertiary/University	No	Don't know	Student	Western		Juaboso	Rural area	Yes	I live with 1 or more persons	Yes	Don't know	No	5	7	Are at risk	Are at risk	Are at risk	Are at risk	Are at risk	Are at risk	Are at risk	Are at risk	Related to the newly emerged coronavirus	Related to the newly emerged coronavirus	Related to the newly emerged coronavirus	Don't know	Related to the newly emerged coronavirus	Don't know	Don't know	Not related to the newly emerged coronavirus	Not related to the newly emerged coronavirus	There is currently no drug treatment or vaccine for the novel coronavirus.	The novel coronavirus is transmissible from person to person.	The novel coronavirus is transmissible via droplets through coughing, sneezing or intimate contact	Up to 14 days	Don't know	5	4	4	7	7	7	Yes	Yes	Yes	Yes	Yes
29	Female	Primary/Mid/Secondary	No	No	Hair stylist	Oti		Like Mate	Rural area	Yes	I live with 1 or more persons	Yes	No	No	7	7	Are at risk	Are at risk	Are at risk	Are at risk	Don't know	Don't know	Don't know	Are at risk	Related to the newly emerged coronavirus	Related to the newly emerged coronavirus	Related to the newly emerged coronavirus	Related to the newly emerged coronavirus	Related to the newly emerged coronavirus	Related to the newly emerged coronavirus	Don't know	Don't know	Don't know	There is currently no drug treatment or vaccine for the novel coronavirus.	The novel coronavirus is transmissible from person to person.	The novel coronavirus is transmissible via droplets through coughing, sneezing or intimate contact	Up to 14 days	After a person has recovered from the disease, he/she is not necessarily immune to the novel coronavirus.	5	7	4	7	5	7	Yes	Yes	Yes	No	Yes
[truncated: 2,294 more rows]
[truncated: 159 more columns]
