# Supplementary material for: Factors associated with COVID-19 knowledge among Ghanaians: A national survey
Source: PLoS One. 2022 Nov 10;17(11):e0276381. doi: 10.1371/journal.pone.0276381 (PMC9648720; doi:10.1371/journal.pone.0276381)
Supplement: S1 Table — (XLSX) [file pone.0276381.s005.xlsx]

## Sheet: sample size estimates
Table 1: Sample size estimation for behavioural insights for COVID-19, Ghana Study
		Total Population (N)	Sample
Ahafo (Brong Ahafo)	Region	484210	51.8597
Asunafo North Municipal	Municipal District	124685	13.354
Asunafo South	District	95580	10.2368
Asutifi North	District	52259	5.59702
Asutifi South	District	53584	5.73893
Tano North Municipal	Municipal District	79973	8.56524
Tano South Municipal	Municipal District	78129	8.36774
Ashanti	Region	4780380	511.986
Adansi Asokwa (← Adansi North)	District	67133	7.19005
Adansi North	District	39958	4.27957
Adansi South	District	40523	4.34008
Afigya Kwabre North	District	41593	4.45468
Afigya Kwabre South	District	94547	10.1261
Ahafo Ano North Municipal	Municipal District	94285	10.0981
Ahafo Ano South East	District	58962	6.31493
Ahafo Ano South West	District	62697	6.71495
Akrofuom (← Obuasi Municipal)	District	74855	8.01709
Amansie Central	District	90741	9.71851
Amansie South (← Amansie West)	District	60227	6.45041
Amansie West	District	74104	7.93666
Asante Akim Central Municipal	Municipal District	71508	7.65862
Asante Akim North	District	69186	7.40993
Asante Akim South Municipal	Municipal District	117245	12.5571
Asokore Mampong Municipal	Municipal District	304815	32.6462
Asokwa Municipal (← Kumasi Metropolitan)	Municipal District	140161	15.0115
Atwima Kwanwoma	District	90634	9.70705
Atwima Mponua	District	119180	12.7644
Atwima Nwabiagya Municipal (Atwima Nwabiagya South Municipal)	Municipal District	85994	9.2101
Atwima Nwabiagya North (← Atwima Nwabiagya Municipal)	District	63031	6.75072
Bekwai Municipal	Municipal District	118024	12.6406
Bosome Freho	District	60397	6.46862
Bosomtwe	District	93910	10.0579
Ejisu Municipal	Municipal District	95424	10.2201
Ejura-Sekyedumase Municipal	Municipal District	85446	9.15141
Juaben Municipal	Municipal District	48338	5.17708
Kumasi Metropolitan (incl. Bantama Municipal, Manhyia North Municipal, Manhyia South Municipal, Nhyiaeso Municipal, Subin Municipal)	Metropolitan District	728634	78.0379
Kwabre East	District	115556	12.3762
Kwadaso Municipal (← Kumasi Metropolitan)	Municipal District	251215	26.9055
Mampong Municipal	Municipal District	88051	9.43041
Obuasi East (← Obuasi Municipal)	District	76004	8.14015
Obuasi Municipal	Municipal District	92637	9.92157
Offinso Municipal	Municipal District	76895	8.23558
Offinso North	District	56881	6.09205
Oforikrom Municipal (← Kumasi Metropolitan)	Municipal District	303016	32.4535
Old Tafo Municipal (← Kumasi Metropolitan)	Municipal District	146024	15.6394
Sekyere Afram Plains	District	28535	3.05614
Sekyere Central	District	71232	7.62906
Sekyere East	District	62172	6.65872
Sekyere Kumawu	District	65402	7.00466
Sekyere South	District	94009	10.0685
Suame Municipal (← Kumasi Metropolitan)	Municipal District	161199	17.2647
Bono (← Brong Ahafo)	Region	922617	98.8138
Banda	District	20282	2.17224
Berekum East Municipal	Municipal District	92847	9.94406
Berekum West	District	36781	3.9393
Dormaa Central Municipal	Municipal District	112111	12.0073
Dormaa East	District	50871	5.44837
Dormaa West	District	47678	5.10639
Jaman North	District	83059	8.89575
Jaman South Municipal	Municipal District	92649	9.92286
Sunyani Municipal	Municipal District	123224	13.1975
Sunyani West	District	85272	9.13277
Tain	District	88104	9.43608
Wenchi Municipal	Municipal District	89739	9.61119
Bono East (← Brong Ahafo)	Region	904156	96.8366
Atebubu-Amantin Municipal	Municipal District	105938	11.3461
Kintampo North Municipal	Municipal District	95480	10.2261
Kintampo South	District	81000	8.67523
Nkoranza North	District	65895	7.05746
Nkoranza South Municipal	Municipal District	100929	10.8097
Pru East	District	72799	7.79689
Pru West	District	56449	6.04578
Sene East	District	61076	6.54134
Sene West	District	57734	6.18341
Techiman Municipal	Municipal District	147788	15.8283
Techiman North	District	59068	6.32628
Central	Region	2201863	235.823
Abura-Asebu-Kwamankese	District	117185	12.5507
Agona East	District	85920	9.20217
Agona West Municipal	Municipal District	115358	12.355
Ajumako-Enyan-Essiam	District	138046	14.785
Asikuma-Odoben-Brakwa	District	129580	13.8782
Assin Central Municipal (Assin Fosu Municipal)	Municipal District	76525	8.19595
Assin North (← Assin Central Municipal)	District	67942	7.2767
Assin South	District	104244	11.1647
Awutu Senya East Municipal	Municipal District	108422	11.6122
Awutu Senya West	District	86884	9.30542
Cape Coast Metropolitan (incl. Cape Coast North Municipal, Cape Coast South Municipal)	Metropolitan District	169894	18.1959
Effutu Municipal	Municipal District	68597	7.34685
Ekumfi	District	52231	5.59402
Gomoa Central (← Gomoa East)	District	138790	14.8646
Gomoa East	District	68281	7.31301
Gomoa West	District	135189	14.479
Komenda-Edina-Egyafo-Abirem Municipal	Municipal District	144705	15.4981
Mfantseman Municipal	Municipal District	144332	15.4582
Twifo-Ati Morkwa	District	61743	6.61278
Twifo-Heman-Lower Denkyira	District	55131	5.90462
Upper Denkyira East Municipal	Municipal District	72810	7.79807
Upper Denkyira West	District	60054	6.43188
Eastern	Region	2633154	282.015
Abuakwa North Municipal (← East Akim Municipal)	Municipal District	89548	9.59074
Abuakwa South Municipal (← East Akim Municipal)	Municipal District	78348	8.3912
Achiase (← Birim South)	District	73216	7.84155
Akwapim North Municipal	Municipal District	75771	8.1152
Akwapim South	District	37501	4.01642
Akyemansa	District	97374	10.4289
Asene Manso-Akroso (← Birim Central Municipal)	District	76876	8.23354
Asuogyaman	District	98046	10.5009
Atiwa East	District	49636	5.3161
Atiwa West	District	60986	6.5317
Ayensuano	District	77193	8.2675
Birim Central Municipal	Municipal District	67993	7.28216
Birim North	District	78907	8.45107
Birim South	District	46551	4.98569
Denkyembour	District	78841	8.444
Fanteakwa North	District	59430	6.36505
Fanteakwa South	District	49184	5.26769
Kwaebibirem Municipal	Municipal District	113721	12.1797
Kwahu Afram Plains North	District	102423	10.9697
Kwahu Afram Plains South	District	115812	12.4037
Kwahu East	District	77125	8.26021
Kwahu South	District	69757	7.47109
Kwahu West Municipal	Municipal District	93584	10.023
Lower Manya Krobo Municipal	Municipal District	89246	9.55839
New Juaben North Municipal	Municipal District	58735	6.29061
New Juaben South Municipal	Municipal District	124992	13.3868
Nsawam Adoagyiri Municipal	Municipal District	86000	9.21074
Okere (← Akwapim North Municipal)	District	60712	6.50235
Suhum Municipal	Municipal District	90358	9.67749
Upper Manya Krobo	District	72092	7.72117
Upper West Akim	District	87051	9.3233
West Akim Municipal	Municipal District	108298	11.5989
Yilo Krobo Municipal	Municipal District	87847	9.40856
Greater Accra	Region	4010054	429.483
Ablekuma Central Municipal (← Accra Metropolitan)	Municipal District	233220	24.9782
Ablekuma North Municipal (← Accra Metropolitan)	Municipal District	184731	19.785
Ablekuma West Municipal (← Accra Metropolitan)	Municipal District	59708	6.39482
Accra Metropolitan (incl. Ablekuma Municipal, Ashiedu Municipal, Okaikoi Municipal)	Metropolitan Area	440946	47.226
Ada East	District	71671	7.67608
Ada West	District	59124	6.33228
Adenta Municipal	Municipal District	78215	8.37695
Ashaiman Municipal	Municipal District	190972	20.4534
Ayawaso Central Municipal (← Accra Metropolitan)	Municipal District	142322	15.2429
Ayawaso East Municipal (← Accra Metropolitan)	Municipal District	83721	8.96666
Ayawaso North Municipal (← Accra Metropolitan)	Municipal District	99777	10.6863
Ayawaso West Municipal (← Accra Metropolitan)	Municipal District	70667	7.56855
Ga Central Municipal	Municipal District	117220	12.5545
Ga East Municipal	Municipal District	147742	15.8234
Ga North Municipal (← Ga West Municipal)	Municipal District	103965	11.1348
Ga South Municipal	Municipal District	234191	25.0822
Ga West Municipal	Municipal District	101386	10.8586
Korle-Klottey Municipal (← Accra Metropolitan)	Municipal District	121723	13.0367
Kpone Katamanso Municipal	Municipal District	109864	11.7666
Krowor Municipal	Municipal District	102059	10.9307
La Dade-Kotopon Municipal	Municipal District	183528	19.6561
La Nkwantanang Madina Municipal	Municipal District	111926	11.9875
Ledzokuku Municipal	Municipal District	125873	13.4812
Ningo Prampram	District	70923	7.59597
Okaikwei North Municipal (← Accra Metropolitan)	Municipal District	228271	24.4482
Shai Osudoku	District	51913	5.55997
Tema Metropolitan (incl. Tema Central Municipal, Tema East Municipal)	Metropolitan District	168932	18.0929
Tema West Municipal (← Tema Metropolitan)	Municipal District	123841	13.2636
Weija-Gbawe Municipal (← Ga South Municipal)	Municipal District	191623	20.5231
North East (← Northern)	Region	465005	49.8028
Bunkpurugu-Nyakpanduri	District	69786	7.47419
Chereponi	District	53394	5.71858
East Mamprusi Municipal	Municipal District	121009	12.9603
Mamprugu Moagduri	District	46894	5.02242
West Mamprusi Municipal	Municipal District	121117	12.9718
Yunyoo-Nasuan	District	52805	5.6555
Northern	Region	1544946	165.466
Gushiegu Municipal	Municipal District	111259	11.916
Karaga	District	77706	8.32244
Kpandai	District	108816	11.6544
Kumbungu	District	39341	4.21349
Mion	District	81812	8.7622
Nanton	District	46566	4.98729
Nanumba North Municipal	Municipal District	141584	15.1639
Nanumba South	District	93464	10.0101
Saboba	District	65706	7.03722
Sagnarigu Municipal	Municipal District	148099	15.8616
Savelugu Municipal	Municipal District	92717	9.93014
Tamale Metropolitan (incl. Tamale Central Municipal, Tamale South Municipal)	Metropolitan District	223252	23.9107
Tatale-Sanguli	District	60039	6.43027
Tolon	District	72990	7.81735
Yendi Municipal	Municipal District	117780	12.6144
Zabzugu	District	63815	6.83469
Oti (← Volta)	Region	605725	64.8741
Biakoye	District	65901	7.0581
Jasikan	District	59181	6.33838
Kadjebi	District	59303	6.35145
Krachi East Municipal	Municipal District	116804	12.5099
Krachi Nchumuru	District	72688	7.785
Krachi West	District	49417	5.29264
Nkwanta North	District	64553	6.91373
Nkwanta South Municipal	Municipal District	117878	12.6249
Savannah (← Northern)	Region	469510	50.2853
Bole	District	61593	6.59671
Central Gonja	District	87877	9.41177
East Gonja Municipal	Municipal District	105702	11.3209
North East Gonja (← East Gonja Municipal)	District	29748	3.18606
North Gonja	District	43547	4.66395
Sawla-Tuna-Kalba	District	99863	10.6955
West Gonja	District	41180	4.41044
Upper East	Region	1046545	112.087
Bawku Municipal	Municipal District	98538	10.5536
Bawku West	District	94034	10.0712
Binduri	District	61576	6.59489
Bolgatanga East (← Bolgatanga Municipal)	District	28254	3.02605
Bolgatanga Municipal	Municipal District	103296	11.0632
Bongo	District	84545	9.05491
Builsa North Municipal	Municipal District	56477	6.04878
Builsa South	District	36514	3.91071
Garu	District	58362	6.25067
Kassena Nankana Municipal	Municipal District	109944	11.7752
Kassena Nankana West	District	70667	7.56855
Nabdam	District	33826	3.62282
Pusiga	District	57677	6.1773
Talensi	District	81194	8.69601
Tempane	District	71641	7.67287
Upper West	Region	702110	75.1971
Daffiama-Bussie-Issa	District	32827	3.51583
Jirapa Municipal	Municipal District	88402	9.468
Lambussie Karni	District	51654	5.53223
Lawra Municipal	Municipal District	54889	5.8787
Nadowli-Kaleo	District	61561	6.59328
Nandom	District	46040	4.93096
Sissala East Municipal	Municipal District	56528	6.05424
Sissala West	District	49573	5.30935
Wa East	District	72074	7.71924
Wa Municipal	Municipal District	107214	11.4828
Wa West	District	81348	8.7125
Volta	Region	1512527	161.994
Adaklu	District	36391	3.89754
Afadzato South	District	95030	10.1779
Agotime Ziope	District	28013	3.00024
Akatsi North	District	29777	3.18917
Akatsi South	District	98684	10.5692
Anloga (← Keta Municipal)	District	82686	8.8558
Central Tongu	District	59411	6.36301
Hohoe Municipal	Municipal District	167016	17.8877
Ho Municipal	Municipal District	177281	18.9871
Ho West	District	94600	10.1318
Keta Municipal	Municipal District	64932	6.95432
Ketu North Municipal	Municipal District	99913	10.7008
Ketu South Municipal	Municipal District	160756	17.2172
Kpando Municipal	Municipal District	53736	5.75521
North Dayi	District	39913	4.27475
North Tongu	District	89777	9.61526
South Dayi	District	46661	4.99747
South Tongu	District	87950	9.41959
Western	Region	1664586	178.28
Ahanta West Municipal	Municipal District	106215	11.3758
Effia-Kwesimintsim Municipal (← Sekondi Takoradi Metropolitan)	Municipal District	232617	24.9137
Ellembelle	District	87501	9.3715
Jomoro Municipal	Municipal District	150107	16.0767
Mpohor	District	42923	4.59712
Nzema East Municipal	Municipal District	60828	6.51478
Prestea-Huni Valley Municipal	Municipal District	159304	17.0617
Sekondi Takoradi Metropolitan (incl. Sekondi Municipal, Takoradi Municipal, Essikado Municipal)	Metropolitan District	326931	35.0148
Shama	District	81966	8.77869
Tarkwa Nsuaem Municipal	Municipal District	90477	9.69023
Wassa Amenfi Central	District	69014	7.39151
Wassa Amenfi East Municipal	Municipal District	83478	8.94063
Wassa Amenfi West Municipal	Municipal District	92152	9.86963
Wassa East	District	81073	8.68305
Western North (← Western)	Region	711435	76.1958
Aowin Municipal	Municipal District	117886	12.6258
Bia East	District	27393	2.93383
Bia West	District	88939	9.52551
Bibiani-Ahwiaso-Bekwai Municipal	Municipal District	123272	13.2026
Bodi	District	53314	5.71002
Juabeso	District	58435	6.25848
Sefwi Akontombra	District	82467	8.83235
Sefwi Wiawso Municipal	Municipal District	139200	14.9085
Suaman	District	20529	2.19869
Ghana	Republic	24658823	2641
